# Supplementary material for: Factors Associated with Malaria Preventive Measures among Pregnant Women in Guinea
Source: Infect Dis Obstet Gynecol. 2021 Jul 1;2021:9914424. doi: 10.1155/2021/9914424 (PMC8272455; doi:10.1155/2021/9914424)
Supplement: Supplementary 1 — Datasets. [file 9914424.f1.xlsx]

ID	Denq	agep	statutm	ageSA	proven	tempsV	milieu	s.eau	confort	instruct	csppar	cspcm	regime	eaustag	ordures	mtransp	distCPN	umilda	umildas	nbcpn	gestite	parite	dosesp	aantiP	medtra	temppar	tempnn	Apgar1	Apgar2	Poidsnn	PPP	DPP
10-069	27/05/2017	26	2	38	Kaloum	2	1	2	1	4	2	4	1	1	2	2	1	1	2	1	4	3	3	2	2	36,2	37	10	10	3500	0	0
10-112	09/06/2017	31	2	38	Kaloum	2	1	4	2	4	1	2	1	2	1	3	2	1	3	3	2	2	3	2	2	37	36	9	10	3000	0	0
09-162	20/07/2017	28	2	38	N'Zérékoré	2	1	4	3	1	3	2	2	2	2	2	1	2	3	3	4	4	3	1	1	37,9	36,7	10	10	3000	0	0
23-058	30/06/2017	23	2	39	Siguiri	2	1	4	1	4	1	2	2	1	1	2	1	1	1	4	1	1	3	1	2	37	36,5	10	10	3500	0	0
05-005	18/05/2017	28	1	33	FORECARIAH	2	1	2	3	3	3	3	3	1	2	1	1	2	3	3	1	1	3	1	2	37,1	36,4	7	9	2300	0	0
05-007	18/05/2017	24	3	36	FORECARIAH	2	2	3	1	4	3	2	2	2	2	1	1	2	3	3	1	1	3	2	2	37,4	36,9	9	10	2600	1	32
05-011	19/05/2017	15	3	36	FORECARIAH	2	2	2	3	1	2	2	1	2	2	1	1	1	2	4	1	1	3	2	1	37,1	38,1	9	10	2600	0	0
05-012	19/05/2017	19	2	36	FORECARIAH	2	1	4	1	3	3	4	1	2	2	2	1	1	1	3	1	1	2	1	2	36,9	36,4	10	10	3100	0	0
05-013	20/05/2017	19	3	35	FORECARIAH	2	1	2	1	3	3	4	3	2	2	1	1	1	1	4	1	1	3	2	2	37,2	37	8	10	3200	0	0
05-014	21/05/2017	16	3	36	FORECARIAH	2	2	2	1	3	3	4	3	2	1	1	1	2	3	2	1	1	1	2	2	37,4	37,2	8	10	2900	0	0
05-018	24/05/2017	19	1	34	FORECARIAH	2	1	4	3	1	1	1	3	2	2	1	1	2	3	3	1	1	2	2	2	37,1	37	9	10	2700	0	0
05-021	26/05/2017	16	1	38	FORECARIAH	2	2	2	1	3	3	2	3	1	2	1	1	1	1	4	1	1	3	1	2	37,5	37	10	10	3200	0	0
05-025	26/05/2017	20	1	36	FORECARIAH	2	1	4	3	1	1	2	3	1	2	1	1	2	3	4	1	1	3	1	2	37	37,3	8	10	3200	0	0
05-030	28/05/2017	35	2	35	FORECARIAH	2	1	4	1	3	1	4	1	2	2	2	1	1	1	4	1	1	4	2	2	37,2	37	8	10	3300	0	0
05-036	29/05/2017	19	1	36	FORECARIAH	2	1	4	1	3	3	4	3	2	2	1	1	2	3	3	1	1	2	2	1	36,8	36,4	8	10	3000	0	0
05-039	29/05/2017	16	2	37	FORECARIAH	2	1	4	1	1	1	2	1	2	2	1	1	2	3	1	1	1	1	2	2	37,2	36,7	8	9	3000	0	0
05-042	29/05/2017	19	2	35	FORECARIAH	2	1	4	1	3	3	2	1	2	2	3	1	1	1	4	1	1	3	2	2	36,9	36,6	7	9	2500	0	0
05-054	06/06/2017	18	2	36	FORECARIAH	2	1	4	3	3	3	2	1	1	2	1	1	2	3	5	1	1	4	2	2	36,6	36,1	10	10	3700	0	0
05-055	06/06/2017	16	1	34	FORECARIAH	2	1	2	1	1	1	2	3	1	2	1	1	2	3	2	1	1	1	2	2	37,2	35,4	0	0	2800	0	0
05-056	06/06/2017	15	1	36	FORECARIAH	2	1	4	3	3	3	2	3	2	2	1	1	1	1	4	1	1	3	2	2	36,7	36,4	7	10	2500	0	0
05-060	06/06/2017	19	2	36	FORECARIAH	2	1	4	1	3	3	2	1	2	2	1	1	2	3	3	1	1	3	2	2	36,9	36,3	10	10	2800	0	0
05-069	23/06/2017	23	2	37	FORECARIAH	2	1	4	1	4	3	2	1	2	2	3	1	1	1	4	1	1	3	1	2	36,3	36	10	10	3200	0	0
05-070	23/05/2017	16	1	32	FORECARIAH	2	1	4	1	3	3	2	3	2	2	1	1	2	3	1	1	1	1	2	2	37,1	36,2	0	0	1800	0	0
05-092	26/06/2017	18	3	36	FORECARIAH	2	1	4	1	3	3	2	3	2	2	1	1	2	3	1	1	1	1	2	2	36,8	38,9	10	10	2200	1	1424
05-111	28/06/2017	15	3	36	FORECARIAH	2	2	2	3	3	3	2	3	1	2	1	1	2	3	2	1	1	2	2	2	36	36,4	8	10	2500	0	0
05-123	30/06/2017	15	2	40	FORECARIAH	2	1	2	1	1	1	1	1	2	2	1	1	1	1	1	1	1	1	1	2	37,5	37,2	7	9	2400	0	0
05-127	30/06/2017	16	1	36	FORECARIAH	2	2	2	3	1	2	2	3	2	2	1	1	1	1	3	1	1	3	2	2	36,7	36,2	8	9	3100	0	0
05-134	05/07/2017	27	2	37	FORECARIAH	2	2	2	1	4	3	2	1	2	2	2	1	2	3	4	1	1	4	2	2	36,6	36,7	7	9	3000	0	0
05-137	03/07/2017	18	2	36	FORECARIAH	2	1	4	3	3	3	4	1	2	2	2	1	1	1	4	1	1	4	2	2	36,4	36	9	10	2900	0	0
05-139	04/07/2017	16	3	36	FORECARIAH	2	1	4	1	3	3	2	3	1	2	1	1	2	3	4	1	1	4	2	2	36,1	36	7	9	2700	0	0
05-144	05/07/2017	19	1	36	FORECARIAH	2	1	4	1	3	3	2	3	2	2	2	1	1	1	4	1	1	3	2	2	36,7	36,2	9	10	2800	0	0
05-145	06/07/2017	28	2	36	FORECARIAH	2	2	2	3	1	1	1	2	1	2	1	1	1	2	4	5	5	4	2	2	36,7	36,4	8	10	3300	0	0
05-150	08/07/2017	16	2	37	FORECARIAH	2	2	2	3	3	3	2	1	2	2	1	1	1	1	4	1	1	4	1	2	36,6	36,3	10	10	2800	0	0
05-163	09/08/2017	19	1	36	FORECARIAH	2	1	2	3	3	3	2	3	1	2	1	1	1	1	3	1	1	3	1	2	36,9	36,3	9	10	3000	0	0
05-165	09/07/2017	19	1	35	FORECARIAH	2	1	2	3	1	2	2	3	2	2	1	1	2	3	1	1	1	1	2	2	36,8	36,5	10	10	2200	0	0
05-167	10/07/2017	21	3	37	FORECARIAH	2	1	2	1	3	3	2	3	2	1	2	1	1	2	1	1	1	1	2	2	37,4	37	7	9	2400	1	9440
05-171	10/07/2017	17	1	34	FORECARIAH	2	2	2	3	2	2	2	3	1	2	1	1	2	3	2	1	1	1	2	2	36,4	35	0	0	2200	1	14320
05-177	12/07/2017	16	1	36	FORECARIAH	2	1	4	3	3	2	2	3	2	2	1	1	1	2	2	1	1	2	1	2	37,6	37,3	7	9	3200	1	8080
05-179	12/07/2017	19	1	37	FORECARIAH	2	1	4	1	3	3	2	3	1	2	1	1	1	2	3	1	1	3	2	2	36,8	36,5	10	10	2700	1	32
05-194	16/07/2017	19	2	36	FORECARIAH	1	1	4	1	3	3	2	1	2	2	1	1	2	3	3	1	1	3	1	2	37,6	37,2	10	10	2800	0	0
05-199	17/07/2017	19	2	36	FORECARIAH	2	1	4	1	3	3	4	1	1	2	2	1	1	2	3	1	1	3	2	2	36,9	37	10	10	3200	1	7040
05-200	18/07/2017	20	1	36	FORECARIAH	2	1	4	1	3	3	2	3	2	2	2	1	2	3	2	1	1	1	1	2	37,3	36,4	0	0	2400	1	2208
05-202	16/07/2017	17	3	34	FORECARIAH	2	1	4	3	1	1	2	3	2	2	1	1	2	3	3	1	1	3	2	1	37,3	36,8	10	10	2400	0	0
05-203	17/07/2017	22	1	33	FORECARIAH	2	1	4	1	4	3	2	3	1	1	1	1	1	1	2	1	1	2	1	2	37	36,9	10	10	2800	0	0
05-205	18/07/2017	16	1	36	FORECARIAH	2	1	4	3	1	2	2	3	2	2	1	1	1	1	3	1	1	3	2	2	36,6	36	10	10	2800	0	0
05-208	17/07/2017	18	2	36	FORECARIAH	2	1	4	1	1	2	2	1	2	2	1	1	2	3	4	1	1	4	2	2	36,9	36,6	8	10	2900	0	0
05-209	17/07/2017	19	2	36	FORECARIAH	2	1	4	1	4	3	2	1	2	2	3	1	1	1	4	1	1	4	2	2	36,8	36,3	10	10	3500	0	0
05-215	18/07/2017	19	2	36	FORECARIAH	2	1	4	1	3	3	2	1	2	2	2	1	1	1	3	1	1	3	2	2	36,4	36	10	10	3000	0	0
05-221	20/07/2017	17	3	35	FORECARIAH	2	1	4	3	2	2	2	3	2	2	1	1	2	3	3	1	1	3	2	1	37,2	35	0	0	2200	0	0
05-225	20/07/2017	15	1	36	FORECARIAH	2	1	4	3	1	2	2	3	2	2	1	1	2	3	4	1	1	4	1	2	37,5	36,5	7	9	2600	0	0
05-226	20/07/2017	19	2	36	FORECARIAH	2	1	4	1	3	3	2	1	1	2	2	1	1	1	3	1	1	3	2	2	36,9	36,3	8	10	3600	0	0
05-227	20/07/2017	17	1	34	FORECARIAH	2	2	2	1	3	2	4	3	2	2	1	1	2	3	1	1	1	1	2	1	36,6	36,2	10	10	2500	0	0
05-229	22/07/2017	16	1	36	FORECARIAH	2	2	2	3	2	1	2	3	1	2	1	1	2	3	2	1	1	2	2	2	36,9	36,4	8	9	2600	0	0
05-232	21/07/2017	16	1	36	FORECARIAH	2	1	4	1	3	3	2	3	2	2	2	1	1	1	3	1	1	3	1	2	37,2	36,3	8	10	2700	0	0
05-243	28/07/2017	17	1	34	FORECARIAH	2	1	4	1	3	3	2	3	1	2	2	1	1	2	2	1	1	2	2	2	37,8	36,8	10	10	1800	1	208
03-201	27/08/2017	18	3	38	Gueckedou	2	1	2	3	2	2	2	3	2	1	1	1	1	2	3	1	1	2	2	2	37,9	35,6	8	9	3200	1	32
03-231	17/09/2017	23	2	37	Gueckedou	1	2	2	3	1	1	1	1	2	2	1	1	2	3	3	1	1	2	1	2	37,9	35,5	9	10	3000	1	68000
03-242	22/09/2017	17	2	37	Gueckedou	2	1	2	3	2	2	2	1	2	1	1	1	1	1	3	1	1	2	1	2	36,8	35,3	10	10	3100	0	0
10-025	11/05/2017	28	1	39	Kaloum	2	1	4	1	3	3	2	3	1	1	2	1	1	2	4	2	2	3	2	1	37	37,9	9	10	4000	0	0
10-027	11/05/2017	27	2	38	Kaloum	2	1	2	2	4	1	2	1	2	2	3	2	2	3	6	1	1	3	1	1	37	38,5	9	10	3900	0	0
10-032	15/05/2017	25	2	42	Kaloum	2	1	4	1	4	3	2	1	2	1	3	1	2	3	4	1	1	3	2	1	38,6	37	10	10	4100	0	0
10-036	16/05/2017	18	2	38	Kaloum	2	1	4	1	2	2	2	1	2	1	2	1	1	1	4	1	0	3	2	1	37,3	37,9	10	10	2900	0	0
10-037	16/05/2017	23	2	40	Kaloum	1	1	2	1	1	1	4	1	1	2	2	1	1	2	3	2	2	2	2	2	36,7	37	10	10	2800	0	0
10-038	16/05/2017	27	2	40	Kaloum	2	1	2	2	4	3	2	1	1	2	2	1	2	3	4	1	0	3	2	1	36	37,5	9	10	3700	0	0
10-039	17/05/2017	20	2	39	Kaloum	2	1	4	3	2	2	2	1	1	2	2	1	1	1	4	1	1	3	2	2	36	37,2	10	10	3300	0	0
10-054	20/05/2017	17	1	38	Kaloum	2	1	2	3	3	1	2	3	1	1	2	1	2	3	3	1	1	2	2	2	37,5	36,2	9	10	2500	0	0
10-055	20/05/2017	23	2	38	Kaloum	1	1	3	1	3	1	2	1	1	2	2	1	1	2	3	2	2	2	2	2	39	37,2	9	10	3300	0	0
10-059	23/05/2017	25	2	39	Kaloum	1	1	2	1	3	1	2	1	1	2	1	1	1	2	4	2	2	3	2	2	36,2	38,2	9	10	2900	1	32
10-064	26/05/2017	30	2	39	Kaloum	2	1	4	1	4	2	2	1	1	2	2	1	1	2	4	1	1	3	2	2	37,2	36,6	8	10	3200	0	0
10-072	29/05/2017	23	2	39	Kaloum	2	1	4	1	3	2	4	1	1	2	2	1	1	2	3	4	3	3	2	2	39,9	36,2	10	10	3600	0	0
10-078	31/05/2017	30	2	38	Kaloum	2	1	2	1	3	2	2	1	1	2	2	2	1	2	5	4	3	3	2	2	37	37,2	10	10	4700	0	0
10-080	31/05/2017	28	2	39	Kaloum	2	1	2	1	3	2	2	1	2	2	2	1	2	3	3	3	3	3	2	2	37	37,1	10	10	4000	0	0
10-141	15/06/2017	22	2	39	Kaloum	2	1	2	1	3	1	2	1	1	1	2	1	2	3	3	1	1	3	2	2	35,1	36	10	10	3900	0	0
10-164	16/06/2017	30	2	39	Kaloum	2	1	2	1	4	1	2	1	2	2	2	1	2	3	3	2	2	3	2	2	35,9	36	10	10	3900	0	0
10-211	07/07/2017	19	2	38	Kaloum	2	1	2	1	3	1	2	1	1	2	3	1	1	2	5	1	1	5	2	2	36,9	36,3	10	10	4000	0	0
10-219	09/07/2017	17	1	39	Kaloum	2	1	2	1	2	2	2	1	1	1	1	1	2	3	3	1	1	1	1	1	36	36,5	10	10	2900	0	0
10-231	11/07/2017	19	2	39	Kaloum	2	1	4	2	3	2	4	1	2	2	2	1	2	3	7	1	1	5	2	2	36,8	35,2	10	10	3900	0	0
06-046	05/06/2017	26	2	36	Kankan	1	2	2	3	3	1	1	1	1	2	2	2	1	1	4	1	1	1	2	2	37,9	37,1	9	10	3000	0	0
06-051	06/06/2017	21	2	38	Kankan	1	1	2	3	2	1	1	1	1	1	1	1	2	3	4	1	1	2	2	1	35,9	37	8	10	2600	0	0
06-097	14/06/2017	19	3	37	Kankan	2	1	2	3	1	1	1	1	2	1	1	1	2	3	2	1	1	1	2	1	36,9	36,8	9	10	2950	0	0
06-100	14/06/2017	16	2	36	Kankan	2	1	2	3	1	1	1	1	2	2	1	1	1	1	1	4	3	1	2	2	36,9	37,1	8	10	2600	0	0
06-122	19/06/2017	28	2	40	Kankan	2	1	4	1	2	2	4	1	1	2	3	1	1	1	5	1	1	4	1	2	37,8	37,1	9	10	3000	0	0
06-126	19/06/2017	31	2	37	Kankan	2	1	2	1	2	2	2	1	2	1	1	1	2	3	3	1	1	3	2	1	36,9	36,8	8	10	3700	0	0
06-136	19/07/2017	20	2	36	Kankan	2	1	3	3	2	3	2	1	2	1	3	1	1	1	4	1	1	4	1	2	37,7	37,4	9	10	3100	1	1376
06-137	19/07/2017	36	2	37	Kankan	2	1	2	1	3	1	1	1	2	2	3	1	1	1	3	2	1	3	2	1	36,4	36,3	10	10	2500	0	0
06-147	24/06/2017	24	2	36	Kankan	2	1	2	3	1	1	1	1	2	2	1	1	2	3	2	1	1	2	1	1	38	36,9	9	10	3500	0	0
06-166	28/06/2017	28	2	36	Kankan	2	1	3	3	3	2	4	3	1	1	3	1	2	3	2	1	1	2	1	2	37,8	36,4	10	10	2800	0	0
06-172	29/06/2017	23	3	36	Kankan	2	1	2	1	4	2	3	1	2	2	1	1	1	1	4	3	1	3	2	2	36,9	36,3	10	10	2900	0	0
06-173	30/06/2017	20	2	40	Kankan	2	2	3	3	2	1	2	3	2	2	3	2	1	1	1	2	2	1	2	1	36,3	35	8	9	2900	0	0
06-191	03/07/2017	20	2	37	Kankan	2	1	2	1	1	3	4	1	2	2	2	1	2	3	3	1	1	3	1	1	36,7	36,5	10	10	2600	0	0
06-197	04/07/2017	30	2	36	Kankan	2	1	3	3	3	3	2	3	1	2	1	1	1	1	3	2	2	3	1	1	36,3	36,8	10	10	2750	0	0
06-201	05/07/2017	27	2	36	Kankan	2	1	2	3	1	2	2	1	2	2	1	1	1	1	3	2	1	2	2	2	37,2	36,7	8	9	3800	1	8360
06-207	06/07/2017	19	2	36	Kankan	2	1	2	3	1	1	1	3	2	2	3	1	2	3	1	2	1	1	2	1	36,5	37	9	10	3150	0	0
06-209	07/07/2017	29	2	37	Kankan	2	1	2	3	2	2	2	1	2	2	2	1	1	1	3	1	1	3	2	1	38	37,2	8	10	3000	0	0
06-226	11/07/2017	22	2	39	Kankan	2	1	4	3	2	2	2	1	1	2	1	1	1	1	2	1	1	2	2	2	37,1	36,5	9	10	2900	0	0
06-244	15/07/2017	20	2	36	Kankan	2	1	2	3	2	2	4	1	1	1	1	1	1	1	2	1	1	2	1	2	37,2	36,7	8	10	2600	0	0
22-250	16/05/2018	26	2	37	Kindia	2	1	4	1	4	3	4	1	1	2	3	1	2	3	3	1	1	3	2	2	38,2	37,1	9	10	3250	0	0
08 001	05/05/2007	25	2	38	MATAM	1	1	4	1	4	1	1	1	1	2	2	1	1	2	2	1	1	2	2	2	36,2	36,5	9	10	3400	0	0
09-013	23/05/2017	20	2	32	N'Zérékoré	1	1	2	3	1	1	2	1	1	1	2	1	1	2	1	1	1	1	2	1	37	36	8	10	3100	1	91680
09-027	27/05/2017	17	2	34	N'Zérékoré	2	2	4	3	1	1	1	1	1	1	3	2	1	2	1	1	1	1	1	1	36,7	37	10	10	3400	0	0
09-033	29/05/2017	23	3	37	N'Zérékoré	2	1	3	3	2	1	2	3	2	2	2	1	2	3	3	1	1	2	2	1	36	37,9	8	10	2950	0	0
09-039	01/06/2017	35	2	40	N'Zérékoré	2	1	4	3	1	3	2	2	2	2	1	2	1	1	2	5	5	1	2	2	37	37,9	10	10	2800	0	0
09-069	15/06/2017	15	3	36	N'Zérékoré	2	2	3	3	1	1	1	3	1	1	2	2	1	1	3	1	1	3	2	2	37,8	37,3	8	10	3700	1	2048
09-070	16/06/2017	18	3	38	N'Zérékoré	2	1	2	3	1	3	4	3	2	2	2	1	2	3	3	2	2	3	2	2	37,6	36,2	10	10	3500	0	0
09-071	16/06/2017	18	2	36	N'Zérékoré	2	1	3	3	1	1	2	1	2	1	2	1	2	3	3	2	2	3	2	2	37,2	36,7	10	10	3100	0	0
09-072	16/06/2017	18	2	30	N'Zérékoré	2	1	2	3	3	1	1	1	1	1	2	1	1	1	2	1	1	2	1	1	37,1	35,9	10	10	2600	0	0
09-085	23/06/2017	25	3	42	N'Zérékoré	2	2	2	3	1	3	2	3	2	2	2	2	2	3	3	4	4	3	1	2	37,1	36,4	10	10	2750	0	0
09-097	04/07/2017	19	2	38	N'Zérékoré	2	1	3	3	3	1	4	1	1	1	3	1	1	1	3	1	1	3	2	2	37,4	36,2	10	10	3100	0	0
09-101	04/07/2017	17	3	38	N'Zérékoré	2	1	2	3	1	1	1	3	1	1	1	1	1	1	2	1	1	2	2	1	36,9	35	0	0	2900	0	0
09-114	08/07/2017	16	3	37	N'Zérékoré	2	2	3	3	1	1	2	3	2	2	2	2	1	1	0	3	3	0	2	2	37,5	36,6	10	10	3400	0	0
09-140	14/07/2017	20	3	38	N'Zérékoré	2	2	3	3	1	2	4	3	1	1	2	1	1	1	0	3	3	0	2	2	37,1	37,3	10	10	3600	0	0
09-150	19/07/2017	19	2	37	N'Zérékoré	2	1	3	3	1	1	2	1	2	2	2	1	1	1	3	1	1	3	2	1	36,9	36	10	10	3000	0	0
09-161	20/07/2017	18	2	36	N'Zérékoré	2	1	3	3	1	2	2	1	2	2	3	1	2	3	2	1	1	1	2	1	37,8	37,1	10	10	2900	0	0
09-191	26/07/2017	18	2	34	N'Zérékoré	2	1	4	3	1	1	4	1	1	1	2	1	2	3	3	1	1	2	1	2	36,6	36,8	10	10	3200	0	0
09-192	26/07/2017	22	2	41	N'Zérékoré	2	1	3	3	1	1	2	1	2	2	2	1	2	3	1	1	1	1	2	2	37,5	37,4	10	10	3600	0	0
09-196	28/07/2017	18	2	32	N'Zérékoré	2	1	3	3	1	1	4	2	2	1	2	1	2	3	4	1	1	3	1	1	36,3	36,4	10	10	3400	0	0
09-239	04/08/2017	25	2	36	N'Zérékoré	2	1	4	3	1	2	4	1	2	2	2	1	2	3	2	3	3	2	2	2	36,5	35,3	10	10	3200	0	0
23-012	09/05/2017	25	1	39	Ratoma	2	1	4	1	3	1	2	3	2	2	2	2	2	3	2	2	2	2	2	2	38,3	38,1	5	8	2900	0	0
23-027	15/05/2017	25	2	39	Ratoma	2	1	4	1	2	2	4	1	2	2	2	2	2	3	6	2	2	2	2	2	37,2	38,5	9	10	3950	0	0
23-028	15/05/2017	21	2	37	Ratoma	2	1	4	1	2	2	4	1	1	1	2	2	2	3	5	2	1	3	1	2	37,3	36,3	9	10	4500	0	0
23-033	15/05/2017	18	2	37	Ratoma	2	1	4	3	1	1	2	1	2	2	2	2	2	3	3	2	1	2	2	2	36,5	35,6	6	8	3250	0	0
23-040	18/05/2017	18	2	39	Ratoma	2	1	4	3	1	2	3	1	2	2	3	2	2	3	2	1	1	2	2	2	37,5	38,1	8	10	3800	0	0
23-042	18/05/2017	31	2	38	Ratoma	2	1	1	2	4	3	2	2	2	2	3	2	1	1	4	5	1	3	1	2	38,2	36,2	7	9	3400	0	0
23-046	22/05/2017	17	2	39	Ratoma	2	1	4	1	2	1	4	1	1	1	2	2	1	2	3	1	1	3	2	1	36,3	35,1	6	8	2000	1	48
23-048	23/05/2017	29	2	42	Ratoma	2	1	2	1	2	2	2	1	1	1	2	2	1	1	2	3	2	2	2	1	37,8	38,1	8	10	3600	0	0
23-052	24/05/2017	29	2	39	Ratoma	2	1	2	1	3	1	3	1	2	2	3	2	1	2	4	2	1	4	1	2	38,3	38,2	8	10	3200	0	0
23-055	24/05/2017	20	2	38	Ratoma	2	1	2	1	1	1	2	1	2	2	2	2	2	3	3	1	1	3	1	2	36,9	38,1	8	9	3400	0	0
23-062	25/05/2017	33	2	38	Ratoma	2	1	2	1	4	3	2	1	1	2	2	2	2	3	2	3	2	2	1	2	38,1	38,6	9	10	3200	0	0
23-075	31/05/2017	21	2	38	Ratoma	2	1	1	1	3	1	2	1	2	2	3	2	2	3	3	2	1	3	1	2	37,8	38,5	9	10	4100	0	0
23-076	31/05/2017	17	2	36	Ratoma	2	1	4	1	1	1	4	1	2	2	3	1	2	3	2	1	1	2	2	2	38,6	38,1	8	9	4080	0	0
23-079	31/05/2017	20	2	35	Ratoma	2	1	2	1	1	2	4	2	1	1	3	2	2	3	2	3	2	2	2	2	38,1	38,1	9	10	2800	0	0
23-095	07/06/2017	16	2	37	Ratoma	2	1	1	1	3	1	4	1	2	1	2	2	2	3	1	2	1	1	2	2	37,5	38,2	9	10	2820	0	0
23-099	08/06/2017	24	2	42	Ratoma	2	1	4	1	2	2	4	1	1	2	2	2	2	3	2	5	4	2	2	2	37,6	38,5	7	9	3400	0	0
23-102	09/06/2017	24	2	39	Ratoma	2	1	1	1	4	1	2	1	1	1	3	2	2	3	5	1	1	3	1	2	37,9	38,2	8	9	3900	0	0
23-111	13/06/2017	27	2	41	Ratoma	1	1	1	1	1	1	4	1	2	2	2	2	2	3	3	1	1	1	2	2	37,4	38,3	8	9	2400	0	0
23-113	13/06/2017	28	2	39	Ratoma	2	1	2	1	4	3	2	1	2	2	2	2	1	1	3	2	2	3	2	2	37	37,5	9	10	3420	0	0
23-114	13/06/2017	16	2	38	Ratoma	2	1	2	1	3	1	4	1	2	2	2	1	2	3	2	1	1	1	2	2	38,4	37,6	8	9	3600	0	0
23-115	14/06/2017	26	2	37	Ratoma	2	1	2	1	2	2	2	1	2	2	1	1	2	2	3	2	2	2	2	2	37,6	38,1	9	10	3000	0	0
23-117	14/06/2017	18	2	40	Ratoma	2	1	4	1	3	1	4	1	2	2	2	2	2	2	5	1	1	2	2	2	38,8	38,2	7	9	4200	1	32
23-121	14/06/2017	29	2	41	Ratoma	2	1	4	2	3	1	2	1	1	2	2	2	2	3	2	4	3	0	1	2	38,3	36,2	9	10	4100	0	0
23-125	15/06/2017	22	1	36	Ratoma	2	1	2	2	3	2	2	3	2	2	2	1	1	2	3	3	3	2	2	2	37,2	38,3	8	9	2800	0	0
23-132	20/06/2017	21	2	38	Ratoma	2	1	2	1	4	1	2	1	1	1	2	2	2	3	4	2	1	3	1	2	37	38,1	8	9	3500	0	0
23-136	21/06/2017	21	2	37	Ratoma	2	1	1	2	3	1	2	1	2	2	3	2	1	2	2	1	1	2	2	2	37,2	36,4	7	9	2680	0	0
23-144	23/06/2017	21	2	39	Ratoma	2	1	4	1	4	1	2	1	2	1	2	2	2	3	4	1	1	2	1	2	37,4	36,5	8	9	2600	0	0
23-152	30/06/2017	18	2	39	Ratoma	2	1	2	3	1	1	2	1	2	2	2	2	1	2	3	1	1	3	2	2	36,6	36,7	8	9	3200	0	0
23-153	30/06/2017	21	2	38	Ratoma	2	1	4	1	4	1	2	1	2	2	3	2	1	1	3	1	1	3	2	2	36,3	36,4	7	9	3000	0	0
23-165	05/07/2017	23	2	39	Ratoma	2	1	1	2	4	1	2	1	1	1	3	2	2	3	1	2	1	1	1	2	36,5	36,8	9	10	3500	0	0
23-170	07/07/2017	19	2	37	Ratoma	2	1	2	1	3	1	4	1	2	2	3	2	2	3	2	2	1	2	2	2	37,2	36,6	9	10	2750	0	0
23-178	10/07/2017	22	2	39	Ratoma	2	1	1	1	4	1	2	1	2	2	3	2	2	3	5	1	1	2	2	2	36,6	35,7	8	9	3300	0	0
23-180	10/07/2017	19	1	39	Ratoma	2	1	1	1	3	1	2	3	2	2	3	2	2	3	3	1	1	3	2	1	36,8	35	9	10	3800	0	0
23-182	10/07/2017	18	2	38	Ratoma	2	1	2	3	3	1	4	1	2	2	2	2	2	3	3	1	1	3	2	2	36,6	35,1	7	9	3460	0	0
23-187	13/07/2017	26	2	39	Ratoma	2	1	1	1	4	3	2	1	2	2	3	2	2	3	2	2	1	2	1	2	36,5	36,7	9	10	2580	0	0
23-190	13/07/2017	18	2	37	Ratoma	2	1	4	1	2	2	4	1	2	2	3	2	2	3	3	1	1	2	2	2	37	36,5	9	10	3000	0	0
23-192	14/07/2017	28	2	38	Ratoma	2	1	4	1	3	2	4	2	1	1	2	2	2	3	1	1	1	1	2	2	36,6	36,4	7	9	3100	0	0
23-196	14/07/2017	21	2	38	Ratoma	2	1	2	3	3	2	4	1	2	2	2	2	2	3	2	2	1	2	2	2	36,5	35,7	7	8	2840	0	0
23-200	17/07/2017	18	2	37	Ratoma	2	1	2	1	3	1	4	1	1	1	2	2	2	3	4	3	3	3	2	2	37	36,5	9	10	2500	0	0
23-245	08/08/2017	23	2	37	Ratoma	1	1	4	2	3	1	2	1	2	2	3	2	2	3	3	1	1	3	2	2	37,1	36,4	8	9	3200	0	0
23-165	28/08/2017	18	2	37	Siguiri	2	1	2	1	1	1	4	1	1	2	2	1	1	2	1	1	1	1	2	1	37,6	37,8	8	10	3200	0	0
23-188	08/09/2017	30	2	37	Siguiri	2	1	2	1	1	1	4	1	1	2	2	1	1	2	2	3	3	2	1	1	37	36,9	10	10	3500	0	0
23-215	09/07/2017	18	2	37	Siguiri	2	1	2	1	1	1	2	1	1	2	2	1	1	2	1	1	1	1	2	1	36,4	36	10	10	3000	0	0
23-233	27/09/2017	19	2	36	Siguiri	2	1	2	1	3	1	4	1	1	2	2	1	1	2	1	1	1	1	2	1	37,2	36,8	10	10	3500	0	0
23-246	29/09/2017	18	2	37	Siguiri	2	2	3	3	3	1	2	1	2	1	2	1	1	1	2	1	1	2	2	1	36,5	35	7	10	3000	0	0
23-249	30/09/2017	19	2	38	Siguiri	2	2	2	3	1	1	2	1	1	1	2	1	1	2	2	1	1	2	1	1	37,1	36,2	7	10	3000	0	0
05-006	18/05/2017	21	1	34	FORECARIAH	2	1	2	3	1	2	1	3	2	2	2	1	1	1	4	1	1	2	2	1	37,7	36,1	9	10	1800	0	0
05-016	23/05/2017	22	2	36	FORECARIAH	2	2	2	1	1	2	4	2	2	2	1	1	2	3	3	1	1	2	2	2	37,4	36,3	10	10	2800	0	0
05-022	26/05/2017	16	1	36	FORECARIAH	2	2	2	3	1	2	2	3	1	2	1	2	2	3	2	1	1	2	1	2	37,1	37	8	10	3000	0	0
05-024	26/05/2017	18	2	36	FORECARIAH	2	1	4	1	2	1	4	1	2	2	2	1	1	1	4	1	1	3	2	2	36,9	36,1	10	10	2900	0	0
05-026	26/05/2017	25	2	38	FORECARIAH	2	1	4	1	4	3	2	1	2	2	3	1	1	1	4	2	2	3	1	2	36,9	36,5	10	10	3600	0	0
05-031	28/05/2017	15	3	34	FORECARIAH	2	2	2	1	3	3	4	3	2	2	2	1	2	3	3	1	1	3	2	2	37,2	36,4	10	10	2700	0	0
05-043	29/05/2017	16	2	38	FORECARIAH	2	1	4	1	3	1	1	2	2	2	1	1	1	2	4	1	1	3	1	2	37,2	36,7	8	10	3300	0	0
05-045	30/05/2017	18	1	35	FORECARIAH	2	1	2	1	4	3	2	3	2	2	2	1	1	1	2	2	1	2	2	2	36,4	36	10	10	2700	0	0
05-050	05/06/2017	18	1	36	FORECARIAH	2	1	2	1	1	2	2	3	2	1	2	1	1	1	4	1	1	3	2	1	36,4	35,9	9	10	2700	0	0
05-063	08/06/2017	17	1	38	FORECARIAH	2	2	2	3	3	3	2	3	2	2	2	1	1	1	4	1	1	3	2	2	36,4	36,2	10	10	3800	0	0
05-065	10/06/2017	19	1	35	FORECARIAH	2	1	2	3	3	3	2	3	2	2	1	1	2	3	4	1	1	2	1	2	36,9	36,3	10	10	2800	0	0
05-072	23/06/2017	25	2	36	FORECARIAH	2	1	4	1	4	3	4	1	2	1	1	1	1	1	5	2	1	3	2	2	37,2	36,9	8	10	2700	0	0
05-080	24/06/2017	23	2	38	FORECARIAH	2	2	2	1	3	3	2	1	2	2	1	1	2	3	4	1	1	2	2	2	37,2	37	10	10	3200	0	0
05-093	26/06/2017	19	1	36	FORECARIAH	2	1	4	3	1	1	2	3	1	2	1	1	2	3	3	1	1	2	2	2	37,9	36,6	10	10	2800	1	48
05-121	30/06/2017	20	2	36	FORECARIAH	2	1	4	3	2	2	2	1	1	2	1	1	2	3	4	1	1	4	2	2	35,9	36,3	8	10	2600	0	0
05-133	05/08/2017	26	2	36	FORECARIAH	2	1	4	3	3	3	2	1	2	2	2	1	2	3	4	2	2	4	2	2	36,8	36,6	10	10	3300	0	0
05-136	03/07/2017	17	3	36	FORECARIAH	2	1	4	1	3	3	2	3	2	2	2	1	1	2	4	1	1	3	2	2	37	36,4	10	10	2700	0	0
05-140	04/07/2017	18	1	36	FORECARIAH	2	1	4	1	3	3	2	3	2	2	2	1	1	1	4	1	1	3	2	1	37,1	36,3	9	10	3000	0	0
05-147	08/07/2017	18	2	38	FORECARIAH	2	1	4	3	1	1	2	1	2	2	1	1	2	3	3	1	1	3	2	2	36,4	36,7	10	10	3600	0	0
05-152	08/07/2017	21	2	36	FORECARIAH	2	1	4	3	3	3	2	1	2	2	2	1	1	2	2	1	1	0	2	2	36	36	10	10	2500	1	32
05-162	09/07/2017	22	2	36	FORECARIAH	2	1	4	1	3	2	2	1	2	2	2	1	1	1	4	1	1	4	1	2	37,2	36,4	10	10	3200	0	0
05-166	09/07/2017	17	2	35	FORECARIAH	2	1	2	1	3	3	2	1	2	2	1	1	2	3	1	1	1	1	2	1	37,5	36,4	10	10	2500	0	0
05-172	10/07/2017	20	2	37	FORECARIAH	2	1	4	1	3	3	2	1	1	2	1	1	1	1	3	2	2	3	2	1	36,6	36,2	10	10	2800	1	288
05-183	13/07/2017	25	2	36	FORECARIAH	2	1	4	1	4	3	2	1	2	2	3	1	2	3	3	1	1	3	2	2	36,9	35	0	0	2000	1	3104
05-189	15/07/2017	22	2	36	FORECARIAH	2	1	4	1	3	3	4	1	1	2	2	1	1	1	3	2	2	3	2	2	36,9	35	0	0	2400	0	0
05-201	16/07/2017	21	3	36	FORECARIAH	2	1	4	1	4	3	2	3	2	2	2	1	1	1	4	1	1	3	2	2	36,6	36,5	10	10	2900	0	0
05-210	18/07/2017	19	2	36	FORECARIAH	2	1	4	3	3	3	2	1	1	2	2	1	1	1	3	1	1	3	2	2	37,1	36,8	10	10	3500	0	0
05-224	20/07/2017	22	2	36	FORECARIAH	2	1	4	3	1	2	1	1	1	2	2	1	1	1	3	1	1	3	1	2	36,6	36,4	10	10	2900	0	0
05-230	21/07/2017	19	3	36	FORECARIAH	2	1	4	1	3	2	2	3	2	2	1	2	2	3	2	1	1	2	1	2	36,8	36,7	10	10	2400	1	624
03-093	08/07/2017	20	2	40	Gueckedou	2	1	2	3	1	2	2	1	1	1	1	1	1	1	2	1	1	1	1	2	37,5	36	8	10	2900	0	0
03-104	14/07/2017	16	2	37	Gueckedou	2	1	2	3	1	1	4	1	2	1	1	1	2	3	3	1	1	1	1	2	36,9	35,6	9	10	2600	0	0
03-112	16/07/2017	19	2	37	Gueckedou	2	1	2	3	1	2	2	1	2	1	1	1	1	1	3	2	2	1	1	2	36,6	35,5	8	10	3000	0	0
03-138	27/07/2017	17	2	37	Gueckedou	1	2	2	3	1	1	4	1	2	2	2	2	1	1	2	1	1	1	2	2	37	36	9	10	2300	0	0
03-166	12/08/2017	32	2	37	Gueckedou	2	1	4	3	2	2	4	1	1	1	1	1	1	1	4	3	3	2	1	2	35,8	35,4	10	10	3500	0	0
03-167	12/08/2017	37	2	38	Gueckedou	2	1	2	3	3	1	2	2	2	1	1	1	1	1	2	4	4	2	2	2	37,2	35,6	10	10	3400	0	0
03-197	25/08/2017	27	2	37	Gueckedou	2	1	2	3	1	1	3	1	2	1	1	1	1	1	3	1	1	2	1	2	36,5	36	9	10	3000	0	0
03-207	29/08/2017	20	1	37	Gueckedou	1	2	2	3	1	1	1	3	2	1	1	1	2	3	3	1	1	2	1	2	36,8	35,6	10	10	2500	0	0
10-001	03/05/2017	22	2	38	Kaloum	1	1	4	2	4	1	2	1	1	1	3	1	1	2	4	2	1	3	2	2	37	38	8	9	3000	0	0
10-005	07/05/2017	20	1	37	Kaloum	2	1	4	2	3	1	2	3	1	1	1	1	2	3	2	1	1	2	2	2	35	38	10	10	3200	0	0
10-006	07/05/2017	18	2	38	Kaloum	2	1	2	1	3	1	2	1	1	2	2	1	1	1	4	1	1	4	2	2	37	36,9	9	10	3400	0	0
10-008	08/05/2017	26	2	40	Kaloum	2	1	2	1	2	2	2	1	1	1	2	1	1	2	3	3	2	2	2	2	39	37,5	10	10	3500	1	32
10-012	08/05/2017	22	2	38	Kaloum	2	1	3	1	4	1	2	1	2	2	2	2	2	3	4	1	1	3	1	2	38,5	37	9	10	3300	0	0
10-020	10/05/2017	30	2	39	Kaloum	2	1	2	1	1	1	2	2	1	2	2	1	1	1	4	3	2	3	2	2	37,5	38,9	9	10	2700	0	0
10-021	10/05/2017	15	2	38	Kaloum	2	1	2	1	3	1	2	1	1	1	2	1	1	2	4	1	1	3	2	2	37	37,9	8	10	3500	0	0
10-029	15/05/2017	31	2	35	Kaloum	2	1	2	1	1	1	2	1	1	2	1	1	1	1	4	3	2	2	2	1	36,2	36,3	9	10	2600	0	0
10-030	15/05/2017	20	2	38	Kaloum	2	1	4	1	2	1	2	1	1	2	2	1	1	2	4	3	3	3	2	1	36	35,8	8	10	3000	0	0
10-031	15/05/2017	23	2	39	Kaloum	2	1	4	1	2	1	2	1	1	1	1	1	2	3	3	1	1	2	2	2	38,5	38	9	10	3300	0	0
10-033	12/05/2017	30	2	39	Kaloum	2	1	3	1	3	2	2	1	1	2	2	1	1	2	4	2	1	3	2	2	37,3	36,9	9	10	2900	0	0
10-042	17/05/2017	24	2	39	Kaloum	2	1	4	3	4	3	2	1	1	2	2	1	1	2	3	3	2	3	2	2	36	35,2	10	10	4000	0	0
10-043	17/05/2017	34	2	40	Kaloum	2	1	3	1	3	3	2	1	2	1	3	1	2	3	2	1	1	2	2	2	36	37,2	10	10	3300	0	0
10-045	18/05/2017	18	2	41	Kaloum	2	1	4	1	3	2	2	1	1	1	1	1	2	3	3	1	1	2	1	2	36	37,2	10	10	2500	0	0
10-047	18/05/2017	24	2	39	Kaloum	1	1	2	1	3	2	2	1	2	1	2	1	1	2	4	2	2	3	2	1	37	36,2	9	10	3000	0	0
10-052	20/05/2017	19	2	38	Kaloum	2	1	3	1	3	1	4	1	2	1	2	1	1	2	6	1	0	3	2	2	36	37,2	10	10	2500	0	0
10-056	20/05/2017	20	2	38	Kaloum	1	1	2	3	3	1	2	1	1	1	2	1	1	2	4	2	2	3	1	2	36,9	37,8	8	9	3000	0	0
10-057	20/05/2017	27	2	39	Kaloum	2	1	3	1	3	2	2	1	1	1	2	1	1	2	3	2	1	3	2	2	37,2	36,6	9	10	3000	0	0
10-058	23/05/2017	25	2	39	Kaloum	2	1	2	1	4	2	2	1	2	2	3	1	1	2	3	1	1	3	2	1	37	36,8	9	10	3000	0	0
10-062	24/05/2017	30	2	39	Kaloum	2	1	3	1	3	2	2	1	2	2	2	1	2	3	4	2	2	3	2	2	36,9	37,7	10	10	3500	0	0
10-067	27/05/2017	18	2	39	Kaloum	2	1	2	1	2	2	2	1	2	2	2	1	2	3	5	1	1	3	1	1	37,9	37	9	10	3500	0	0
10-070	27/05/2017	28	2	39	Kaloum	2	1	4	1	3	2	4	1	1	2	2	1	1	1	4	3	3	3	2	2	37	37,5	10	10	3500	0	0
10-071	29/05/2017	20	2	38	Kaloum	2	1	2	1	4	2	2	1	2	2	3	1	1	1	5	3	3	3	2	2	37,3	37	10	10	2900	0	0
10-074	30/05/2017	23	2	38	Kaloum	2	1	4	2	3	3	4	1	1	2	2	1	1	2	5	2	2	3	2	2	37	37,2	9	10	2800	0	0
10-077	31/05/2017	21	2	38	Kaloum	2	1	2	2	4	1	2	1	1	2	2	1	1	2	3	2	1	3	2	2	36,9	37	10	10	2700	0	0
10-085	01/06/2017	30	2	39	Kaloum	2	1	4	1	3	3	2	1	2	1	2	1	1	2	3	3	2	3	2	1	36	37	10	10	3600	0	0
10-087	02/06/2017	20	2	38	Kaloum	2	1	4	1	4	1	4	1	2	2	2	1	1	2	3	1	1	3	2	2	36	36,3	9	10	3200	0	0
10-089	02/06/2017	21	2	39	Kaloum	2	1	4	1	3	2	2	1	2	2	1	1	1	1	5	3	2	3	2	2	36	37	10	10	3700	0	0
10-091	05/06/2017	19	1	39	Kaloum	2	1	2	1	4	1	2	3	1	1	3	2	2	3	3	1	1	3	2	1	37	36,2	10	10	2500	0	0
10-100	07/06/2017	22	2	40	Kaloum	2	1	2	1	3	2	4	1	1	2	2	1	1	2	5	2	2	3	2	2	36	37,8	9	10	2800	0	0
10-102	07/06/2017	20	2	39	Kaloum	2	1	4	1	3	1	4	1	2	1	2	2	2	3	4	2	2	3	2	2	36,9	36	9	10	2500	0	0
10-105	07/06/2017	31	2	39	Kaloum	2	1	4	1	3	2	2	1	1	2	2	1	1	2	6	2	1	4	2	2	37	37,1	9	10	4000	0	0
10-107	07/06/2017	30	2	38	Kaloum	1	1	2	2	3	2	2	1	2	2	1	1	1	1	5	3	3	4	2	2	36,1	37	10	10	3300	0	0
10-113	10/06/2017	32	2	37	Kaloum	2	1	4	1	2	1	2	1	2	1	3	1	2	3	4	3	3	2	2	2	36,9	36,8	9	10	2500	0	0
10-114	10/06/2017	20	2	38	Kaloum	2	1	2	1	3	2	2	1	1	2	2	1	2	3	3	2	2	3	2	2	38	37	10	10	3900	0	0
10-117	11/06/2017	34	2	39	Kaloum	2	1	2	2	4	1	4	1	2	2	2	1	1	2	5	2	1	3	2	2	37,1	37	9	10	3000	0	0
10-118	10/06/2017	20	2	39	Kaloum	2	1	3	1	4	1	2	1	2	2	2	1	1	2	4	2	1	3	2	2	37	36	10	10	3800	0	0
10-122	12/06/2017	15	1	28	Kaloum	2	1	4	1	3	1	2	3	2	2	2	1	2	3	2	1	1	2	2	1	37	36,2	9	10	2000	0	0
10-130	13/06/2017	32	2	39	Kaloum	2	1	2	1	1	1	2	1	2	2	2	1	1	2	5	3	3	3	2	2	35,7	36,2	10	10	3600	0	0
10-131	13/06/2017	21	2	39	Kaloum	2	1	2	1	3	2	2	2	1	2	2	1	1	2	1	2	2	1	2	2	35,9	36	9	10	2800	0	0
10-134	14/06/2017	25	2	38	Kaloum	2	1	4	1	4	1	4	1	2	2	2	1	1	2	3	1	1	3	2	2	36,2	35	10	10	3000	0	0
10-143	15/06/2017	20	2	39	Kaloum	2	1	4	1	3	1	2	1	1	2	2	1	2	3	4	1	1	3	2	2	37	36	10	10	3000	0	0
10-145	15/06/2017	21	2	38	Kaloum	2	1	4	1	3	1	4	1	1	2	3	2	1	2	4	2	2	3	1	2	35,7	36,2	10	10	2500	0	0
10-149	15/06/2017	30	2	39	Kaloum	2	1	2	1	4	1	4	2	2	2	2	1	1	2	4	3	3	3	2	2	36	37,1	9	10	3400	0	0
10-150	15/06/2017	18	2	38	Kaloum	2	1	4	1	3	1	2	1	1	2	2	1	1	1	4	1	1	3	2	2	36,8	35,2	7	10	3200	0	0
10-158	15/06/2017	19	2	39	Kaloum	2	1	2	1	3	1	4	1	2	2	2	1	1	1	4	1	1	4	2	1	36	35,2	10	10	3000	0	0
10-160	16/06/2017	20	2	38	Kaloum	2	1	3	1	4	1	4	1	1	1	2	1	1	2	4	2	2	2	1	2	36	35,9	10	10	2800	0	0
10-165	16/06/2017	27	2	38	Kaloum	2	1	4	1	1	1	2	1	1	2	2	1	2	3	6	1	1	3	2	2	35,8	35	10	10	2800	0	0
10-177	01/07/2017	22	2	39	Kaloum	2	1	4	2	3	1	2	1	2	2	2	1	1	2	5	2	2	0	2	1	37,1	35	10	10	2900	0	0
10-179	01/07/2017	20	2	40	Kaloum	2	1	4	2	4	1	2	1	2	2	2	1	2	3	3	2	2	2	2	2	37	36,9	10	10	4000	0	0
10-181	03/07/2017	18	2	37	Kaloum	2	1	2	2	3	1	4	1	1	1	3	1	2	3	2	1	0	2	2	2	37	36,6	0	0	1900	0	0
10-186	04/07/2017	27	2	39	Kaloum	2	1	2	1	2	2	4	1	2	2	2	2	2	3	5	2	2	1	2	2	36,8	36,7	10	10	3250	0	0
10-191	04/07/8201	23	2	36	Kaloum	2	1	2	1	2	2	2	1	1	2	2	1	2	3	4	2	2	2	1	2	36,2	37	10	10	3400	0	0
10-192	04/07/2017	27	1	39	Kaloum	2	1	2	1	3	2	2	1	2	2	2	1	2	3	6	1	1	1	2	1	36	35,2	9	10	2500	0	0
10-195	05/07/2017	14	2	38	Kaloum	2	1	2	1	3	1	2	1	1	2	1	1	1	2	5	1	1	3	2	2	37	36,1	10	10	3200	0	0
10-202	06/07/2017	23	2	38	Kaloum	2	1	2	1	3	3	4	1	1	2	2	2	1	2	3	1	1	3	1	2	37	36,9	9	10	3250	0	0
10-206	06/07/2017	27	2	37	Kaloum	2	1	2	2	2	2	2	1	1	2	3	1	2	3	4	3	2	3	2	2	36,9	36,5	9	10	3200	0	0
10-207	07/07/2017	20	2	38	Kaloum	2	1	2	1	1	2	4	1	1	2	2	1	1	2	4	2	2	3	1	2	37,2	36,1	8	9	2900	0	0
10-210	07/07/2017	35	2	40	Kaloum	2	1	2	1	4	3	4	1	1	1	2	1	1	2	5	3	3	4	2	2	37,2	36,9	10	10	3100	0	0
10-212	07/07/2017	21	2	39	Kaloum	2	1	2	1	2	1	4	1	2	2	2	1	1	2	4	3	2	0	1	2	36,2	37	10	10	3700	0	0
10-213	07/07/2017	20	2	39	Kaloum	2	1	4	2	3	1	2	1	1	2	2	1	1	2	5	5	4	4	1	2	37	35	10	10	3700	0	0
10-218	09/07/2017	26	2	39	Kaloum	2	1	4	1	1	2	4	1	1	2	2	1	2	3	3	2	2	3	2	1	36,9	36	10	10	3800	0	0
10-224	10/07/2017	34	2	39	Kaloum	2	1	2	2	3	2	2	2	2	2	2	1	1	2	4	3	2	4	1	2	36	36,3	10	10	3800	0	0
10-229	11/07/2017	18	2	39	Kaloum	2	1	3	1	2	1	2	1	1	1	1	1	1	2	4	1	1	1	2	1	36,7	35,8	8	10	2600	0	0
10-234	11/07/2017	30	2	40	Kaloum	2	1	2	2	3	1	4	1	1	2	2	1	1	2	5	2	2	3	2	2	36,8	37,1	9	10	3800	0	0
10-235	12/07/2017	32	2	39	Kaloum	2	1	3	1	2	1	2	1	1	2	1	1	2	3	4	2	2	3	2	1	36,2	36,3	10	10	2800	0	0
10-241	14/07/2017	29	2	40	Kaloum	2	1	2	3	4	1	2	1	2	2	2	1	1	1	6	1	1	4	1	2	36,5	36	10	10	3500	0	0
10-244	14/07/2017	26	2	39	Kaloum	2	1	2	1	4	3	2	1	1	2	3	1	1	1	4	2	2	3	2	2	36,8	37	10	10	3000	0	0
10-247	16/07/2017	23	2	39	Kaloum	2	1	2	1	4	3	2	1	1	1	2	1	1	2	4	3	3	2	2	2	36,8	35	10	10	2400	0	0
10-249	16/07/2017	21	2	39	Kaloum	2	1	2	2	4	1	4	1	2	2	2	1	1	1	5	1	1	5	2	2	36,9	35,7	9	10	2600	0	0
06-005	24/05/2017	17	2	37	Kankan	2	1	3	1	2	2	4	1	2	2	2	1	2	3	4	1	1	1	2	1	37,5	37,2	10	10	3000	0	0
06-030	01/06/2017	30	2	36	Kankan	2	1	2	3	1	1	4	1	2	2	1	1	1	1	3	1	1	1	2	2	36,9	36,7	10	10	3000	0	0
06-054	07/06/2017	21	2	36	Kankan	2	1	2	3	2	3	2	1	2	2	2	1	1	1	4	1	1	2	1	2	37	36,7	9	10	2900	0	0
06-055	07/06/2017	30	2	36	Kankan	1	1	2	1	3	3	2	1	2	1	3	1	1	1	4	1	1	3	2	1	36,9	35,9	3	0	4000	0	0
06-057	07/06/2017	24	2	37	Kankan	2	1	2	1	2	2	2	1	1	2	3	1	1	1	3	1	1	2	2	1	37,7	36,7	9	10	3000	1	100360
06-061	07/06/2017	27	2	40	Kankan	2	1	3	1	3	2	4	1	2	2	3	1	2	3	4	1	1	3	2	1	36,7	37,1	8	10	2500	0	0
06-063	08/06/2017	16	2	36	Kankan	2	1	2	1	3	1	2	3	2	2	1	1	1	1	4	1	1	2	2	2	37	36,8	9	10	2700	0	0
06-069	08/06/2017	19	2	40	Kankan	2	1	4	3	1	2	2	1	1	2	3	1	1	1	4	1	1	3	2	2	37,8	37,4	10	10	3400	0	0
06-079	11/06/2017	30	2	36	Kankan	2	1	2	3	3	1	2	1	2	1	1	1	1	1	4	1	1	3	2	1	36,4	36	9	10	3800	0	0
06-085	12/06/2017	20	2	37	Kankan	2	1	2	1	3	2	2	1	2	2	3	1	1	1	3	1	1	2	2	2	37	36,9	10	10	3000	0	0
06-087	12/06/2017	23	2	37	Kankan	2	1	2	3	3	3	2	3	2	2	1	1	2	3	2	1	1	2	2	1	37	36,9	10	10	3700	0	0
06-102	14/06/2017	38	2	37	Kankan	2	2	2	3	1	1	1	1	1	2	1	1	1	1	1	1	1	1	2	1	38,1	37,6	8	10	2900	0	0
06-111	16/06/2017	35	2	37	Kankan	2	1	2	3	1	2	2	3	2	1	1	1	1	2	4	1	1	4	2	1	37,9	35,9	5	0	2900	0	0
06-119	18/06/2017	25	2	37	Kankan	2	1	2	3	3	2	3	1	2	2	3	1	2	3	4	2	2	4	2	1	37	36,8	10	10	2800	0	0
06-148	24/06/2017	21	2	36	Kankan	2	2	2	3	1	1	4	1	2	1	3	1	1	1	1	3	1	1	1	1	37,9	37,2	9	1	3000	0	0
06-154	25/06/2017	33	2	38	Kankan	2	1	2	3	1	1	1	1	2	2	1	1	1	1	3	1	1	2	1	2	37,8	36,4	8	9	3600	0	0
06-205	06/07/2017	35	2	36	Kankan	2	1	4	1	3	1	2	1	2	1	3	1	2	3	4	1	2	4	1	2	37,9	37,1	9	10	2800	0	0
06-238	13/07/2017	35	2	36	Kankan	2	1	2	3	1	2	2	1	2	2	1	1	1	1	2	3	3	2	1	2	36,9	37,3	10	10	2700	1	80360
06-242	15/07/2017	25	2	37	Kankan	2	1	2	3	2	3	4	1	1	2	1	1	1	1	2	2	3	2	2	2	37,6	37	9	10	2600	0	0
06-247	16/07/2017	32	2	36	Kankan	2	1	3	3	3	2	4	1	1	1	2	1	1	1	4	2	2	2	2	2	37,1	36,9	8	10	3600	0	0
22-244	07/05/2018	30	2	40	Kindia	2	1	4	2	4	3	2	1	1	2	3	1	1	2	4	1	1	3	1	1	37,9	36,4	9	10	3200	1	1104
08-004	20/0/2007	22	2	36	MATAM	2	1	4	2	1	2	1	1	1	2	2	1	1	1	3	1	1	3	1	2	36,6	36,4	10	10	2900	0	0
08-009	08/05/2007	20	1	34	MATAM	2	1	2	2	1	2	1	3	2	2	2	1	1	1	4	1	1	2	2	2	37,7	36,4	9	10	1100	0	0
08-018	23/05/2007	22	2	36	MATAM	2	1	2	1	1	2	4	2	2	2	1	1	2	3	3	1	1	2	2	2	37,4	36,3	10	10	2800	0	0
08-022	26/05/2007	35	2	38	MATAM	2	1	2	3	1	1	1	1	2	2	1	1	2	3	0	1	1	0	2	1	36,9	36,5	10	10	3300	0	0
08-024	26/05/2007	27	2	36	MATAM	2	1	2	3	1	2	2	3	1	2	1	2	2	3	2	1	1	2	1	2	37	37	8	10	3000	0	0
08-026	26/05/2007	22	2	36	MATAM	2	1	4	1	2	1	4	1	2	2	2	1	1	1	4	1	1	3	2	2	36,9	36	10	10	2900	0	0
08-028	26/05/2007	25	2	38	MATAM	2	1	4	1	4	1	2	1	2	2	3	1	1	1	4	2	2	3	1	2	36,9	36,5	10	10	3600	0	0
08-033	28/05/2007	25	3	34	MATAM	2	1	2	1	3	1	4	3	2	2	2	1	2	3	3	1	1	3	2	2	37,2	36,4	10	10	2700	0	0
08-045	29/05/2007	31	2	38	MATAM	2	1	4	1	3	1	1	2	2	2	1	1	1	2	4	1	1	3	1	2	37,2	36,7	8	10	3300	0	0
08-047	30/05/2007	23	2	35	MATAM	2	1	2	1	4	1	2	3	2	2	2	1	1	1	2	2	1	2	2	2	36,4	36	10	10	2700	0	0
08-052	05/06/2007	19	2	36	MATAM	2	1	2	1	1	2	2	3	2	1	2	1	1	1	4	1	1	3	2	1	36,4	35,9	9	10	2700	0	0
08-061	07/06/2007	28	2	36	MATAM	2	1	2	1	3	2	4	1	2	2	2	1	1	1	5	1	1	2	1	2	36,8	36,4	10	10	3200	0	0
08-062	08/06/2007	28	2	40	MATAM	2	1	4	1	2	1	4	1	2	2	2	1	2	3	4	5	5	2	1	1	38,2	37,4	10	10	4200	0	0
08-063	08/06/2007	27	2	38	MATAM	2	1	2	2	3	1	2	3	2	2	2	1	1	1	4	1	1	3	2	2	36,4	36,2	10	10	3800	0	0
08-065	00/06/2007	21	2	35	MATAM	2	1	2	3	3	1	2	3	2	2	1	1	2	3	4	1	1	2	1	2	36,9	36,3	10	10	2800	0	0
08-071	23/06/2007	27	2	36	MATAM	2	1	2	3	2	2	2	3	1	2	1	1	1	2	3	1	1	2	2	2	38,6	38,7	9	10	2400	0	0
08-072	23/06/2007	25	2	36	MATAM	2	1	4	1	4	1	4	1	2	1	1	1	1	1	5	2	1	3	2	2	37,2	36,9	8	10	2700	0	0
08-076	24/06/2007	23	2	38	MATAM	2	1	4	1	2	2	2	2	1	2	1	1	2	3	4	2	2	2	2	2	36,9	36,4	10	10	3600	0	0
08-093	26/06/2007	22	2	36	MATAM	2	1	4	3	1	1	2	3	1	2	1	1	2	3	3	1	1	2	2	2	37,9	36,6	10	10	2800	0	0
08-098	27/06/2007	27	2	36	MATAM	2	1	4	1	1	1	4	2	2	2	1	1	2	3	2	4	4	2	1	2	36,9	36,4	10	10	2600	0	0
08-121	30/06/2007	20	2	36	MATAM	2	1	4	3	2	2	2	1	1	2	1	1	2	3	4	1	1	4	2	2	35,9	36,3	8	10	2600	0	0
08-134	05/08/2007	26	2	36	MATAM	2	1	4	3	3	1	2	1	2	2	2	1	2	3	4	2	2	4	2	2	36,8	36,6	10	10	3300	0	0
08-136	03/07/2007	30	3	36	MATAM	2	1	4	1	3	1	2	3	2	2	2	1	1	2	4	1	1	3	2	2	37	36,4	10	10	2700	0	0
08-140	04/07/2007	25	2	36	MATAM	2	1	4	1	3	1	2	3	2	2	2	1	1	1	4	1	1	3	2	1	37	36,3	9	10	3000	0	0
08-141	05/07/2007	23	2	38	MATAM	2	1	2	2	1	2	2	2	1	2	2	1	1	2	5	2	2	4	1	2	36,4	36	10	10	2400	0	0
08-147	08/07/2007	18	2	38	MATAM	2	1	4	3	1	1	2	1	2	2	1	1	2	3	3	1	1	3	2	2	36,4	36,7	10	10	3600	0	0
08-148	06/07/2007	30	2	37	MATAM	2	1	2	2	1	1	1	2	1	2	1	1	1	2	4	6	6	4	2	1	36,9	36,2	7	9	2600	0	0
08-152	08/07/2007	20	2	36	MATAM	2	1	4	3	3	1	2	1	2	2	2	1	1	2	2	1	1	2	2	2	36	36	10	10	2500	0	0
08-156	09/07/2007	30	2	38	MATAM	2	1	2	3	1	1	1	2	2	2	2	2	1	1	3	7	7	3	1	2	36,7	36	8	10	3700	0	0
08-162	09/07/2007	22	2	36	MATAM	2	1	4	1	3	2	2	1	2	2	2	1	1	1	4	1	1	4	1	2	37,2	36,4	10	10	3200	0	0
08-166	09/07/2007	20	2	35	MATAM	2	1	2	1	3	1	2	1	2	2	1	1	2	3	0	1	1	2	2	1	37,5	36,4	10	10	2500	0	0
08-168	00/07/2007	25	2	40	MATAM	2	1	2	3	1	2	2	2	1	2	1	1	1	1	4	6	3	4	2	1	36,8	37	10	10	3800	0	0
08-172	00/07/2007	20	2	37	MATAM	2	1	4	1	3	1	2	1	1	2	1	1	1	1	3	2	2	3	2	1	36,6	36,2	10	10	2800	0	0
08-182	03/07/2007	25	2	36	MATAM	2	1	4	1	4	1	2	1	2	2	3	1	2	3	3	1	1	3	2	2	36,9	37	10	10	2000	0	0
08-188	05/07/2007	22	2	36	MATAM	2	1	4	1	3	1	4	1	1	2	2	1	1	1	3	2	2	3	2	2	36,9	36	10	10	2400	0	0
08-193	04/07/2007	28	2	36	MATAM	2	1	2	1	1	1	1	2	2	2	1	1	2	3	2	4	4	2	2	2	38,2	37,3	10	10	2200	0	0
08-198	06/07/2007	20	3	36	MATAM	2	1	4	1	4	1	2	3	2	2	2	1	1	1	4	1	1	3	2	2	36,6	36,5	10	10	2900	0	0
08-206	08/07/2007	23	2	36	MATAM	2	1	4	3	3	1	2	1	1	2	2	1	1	1	3	1	1	3	2	2	37	36,8	10	10	3500	0	0
08-225	20/07/2007	19	3	36	MATAM	2	1	4	1	3	2	2	3	2	2	1	2	2	3	2	1	1	2	1	2	36,8	36,7	10	10	2400	0	0
08-229	23/07/2007	23	2	36	MATAM	2	1	4	1	4	1	2	1	2	2	2	1	1	2	3	1	1	3	2	2	36,6	36,2	10	10	2300	0	0
08-243	28/07/2007	25	2	37	MATAM	2	1	4	3	1	1	2	2	2	2	1	1	1	1	4	2	2	4	2	2	36,8	37	8	10	2900	0	0
09-012	23/05/2017	21	2	37	N'Zérékoré	2	1	2	1	4	1	2	1	2	2	3	1	1	1	3	2	2	3	1	2	36,8	35	0	0	3500	0	0
09-017	24/05/2017	20	3	37	N'Zérékoré	1	1	2	3	1	3	2	3	1	1	2	1	1	2	4	2	2	4	2	2	37	36	8	10	2800	0	0
09-040	01/06/2017	39	2	35	N'Zérékoré	2	2	2	3	1	3	2	2	2	1	2	1	2	3	3	8	8	2	2	1	36,6	36,2	10	10	3300	0	0
09-044	01/06/2017	18	2	38	N'Zérékoré	2	1	3	3	1	2	4	1	1	1	2	2	2	3	1	2	2	1	2	1	36,3	36,6	10	10	3400	0	0
09-047	02/06/2017	20	3	37	N'Zérékoré	2	2	2	3	1	1	4	3	1	2	2	2	1	1	2	2	2	0	2	1	36	36,5	10	10	3000	0	0
09-087	27/06/2017	23	2	37	N'Zérékoré	2	1	3	3	4	1	3	1	2	1	2	1	2	3	4	1	1	4	2	2	37,6	36,9	10	10	3450	0	0
09-089	29/06/2017	29	2	35	N'Zérékoré	2	1	3	3	3	1	4	2	2	2	3	1	2	3	3	1	1	2	2	2	36,3	36,7	10	10	3950	0	0
09-092	01/07/2017	32	2	36	N'Zérékoré	2	1	2	3	1	3	2	2	1	1	1	1	2	3	4	6	6	1	1	2	36,6	36,2	8	10	2100	0	0
09-093	01/07/2017	24	2	35	N'Zérékoré	2	1	2	3	1	2	2	1	1	1	2	1	1	1	4	5	5	2	2	2	37	36,7	10	10	3000	0	0
09-096	02/07/2017	28	2	34	N'Zérékoré	2	1	4	3	1	2	4	2	1	1	2	1	2	3	1	3	3	1	2	1	36,4	35,9	10	10	3000	0	0
09-124	11/07/2017	20	2	37	N'Zérékoré	2	2	2	3	1	1	1	2	2	2	3	1	1	1	0	2	2	0	2	2	35,5	36	10	10	2950	0	0
09-136	13/07/2017	19	2	34	N'Zérékoré	2	1	4	3	3	1	3	1	2	2	2	1	1	2	2	1	1	1	1	2	36	35,9	8	10	2500	0	0
09-148	15/07/2017	22	2	36	N'Zérékoré	1	1	3	3	1	1	4	2	1	1	2	1	2	3	3	3	3	3	2	2	36,5	35,9	8	10	3600	0	0
09-167	21/07/2017	21	2	41	N'Zérékoré	2	1	4	1	3	2	2	1	1	1	3	1	1	1	6	2	2	6	1	2	37,1	37,6	10	10	4300	0	0
09-168	22/07/2017	20	2	38	N'Zérékoré	2	1	3	3	4	2	4	1	2	2	1	1	2	3	2	2	2	1	2	2	37,8	37,5	8	10	3100	0	0
09-171	23/07/2017	30	2	42	N'Zérékoré	2	1	4	3	1	1	2	1	2	2	3	1	2	3	4	2	2	4	2	1	37,1	36,3	10	10	2300	1	85760
09-178	23/07/2017	25	2	40	N'Zérékoré	2	1	3	1	4	2	1	1	2	2	3	1	2	3	2	2	2	2	1	2	37,1	35,7	10	10	3000	0	0
09-187	26/07/2017	19	2	36	N'Zérékoré	2	1	3	3	1	1	2	2	2	2	3	1	1	1	3	3	3	3	2	2	36,9	36,7	10	10	3200	0	0
09-223	01/08/2017	35	2	37	N'Zérékoré	2	1	2	3	1	1	4	2	1	1	3	1	1	1	1	3	3	1	1	1	36,9	37,1	10	10	3400	0	0
09-232	03/08/2017	19	2	36	N'Zérékoré	2	1	4	3	1	2	2	1	2	2	2	1	1	1	2	2	2	2	2	2	37,5	36,1	10	10	1770	0	0
09-240	07/08/2017	28	2	36	N'Zérékoré	2	1	4	3	1	1	2	1	1	1	3	1	1	1	1	3	3	1	2	1	35,6	35,9	10	10	2200	0	0
23-005	02/05/2017	24	2	37	Ratoma	1	1	2	1	3	1	4	1	2	2	2	2	2	3	3	3	3	2	2	2	37	36,8	9	10	3520	0	0
23-009	09/05/2017	25	2	37	Ratoma	2	1	2	1	1	2	3	1	2	2	3	2	2	3	2	2	2	2	2	2	37,5	37,2	6	8	2600	0	0
23-013	09/05/2017	21	2	39	Ratoma	2	1	4	1	3	1	3	1	1	2	2	2	1	2	3	2	2	2	2	2	37,8	37,2	9	10	3000	0	0
23-018	11/05/2017	19	2	37	Ratoma	2	1	4	1	1	1	4	1	1	1	2	2	2	3	3	1	1	3	2	2	37,5	35	7	9	2750	0	0
23-021	11/05/2017	40	2	41	Ratoma	2	1	2	1	2	3	2	1	1	2	2	2	2	3	2	4	4	2	2	2	37,5	36,2	8	10	3200	0	0
23-023	12/05/2017	33	2	37	Ratoma	2	1	4	1	1	2	2	2	2	2	2	2	1	2	3	3	3	3	2	2	37,3	35,1	9	10	3100	0	0
23-031	15/05/2017	18	2	37	Ratoma	2	1	1	1	2	2	2	1	2	2	2	1	1	1	4	2	2	0	2	1	37,8	35,3	8	9	2600	0	0
23-032	15/05/2017	23	2	40	Ratoma	1	1	4	1	3	1	2	1	2	1	2	2	2	3	3	1	1	2	2	2	37,5	36,3	9	10	2600	0	0
23-034	16/05/2017	24	2	37	Ratoma	2	1	2	1	3	2	2	1	2	2	3	2	2	3	4	3	3	3	2	2	37,2	36,3	8	10	2850	0	0
23-038	16/05/2017	19	2	41	Ratoma	1	1	3	3	1	1	2	1	1	2	2	2	1	2	5	1	1	3	2	1	37,2	38,3	9	10	3500	0	0
23-039	17/05/2017	22	2	39	Ratoma	2	1	2	1	3	2	2	1	2	2	2	2	2	3	3	2	2	3	2	2	37,5	38,2	8	10	3220	0	0
23-041	18/05/2017	22	2	39	Ratoma	2	1	4	1	3	1	2	1	1	1	2	2	2	3	2	2	2	2	2	2	37,3	38,1	7	9	3500	0	0
23-049	23/05/2017	16	2	37	Ratoma	2	1	2	3	2	1	3	1	2	2	3	2	1	1	2	1	1	2	2	2	37,3	36,2	9	10	2400	0	0
23-050	23/05/2017	21	2	39	Ratoma	2	1	2	1	1	2	2	1	1	2	2	2	2	3	3	2	2	2	2	2	36,3	38,9	6	9	3600	0	0
23-054	24/05/2017	18	2	39	Ratoma	2	1	2	1	2	1	4	1	2	2	1	2	2	3	3	4	2	3	2	2	38,1	38,6	9	10	3800	0	0
23-057	25/05/2017	22	2	37	Ratoma	2	1	4	1	3	2	3	1	1	2	2	2	2	3	2	2	2	2	2	2	38,4	38,1	6	8	3420	0	0
23-058	25/05/2017	27	2	39	Ratoma	2	1	1	1	3	1	2	1	2	2	2	1	1	2	4	3	3	3	2	2	37,4	38,1	9	10	3000	0	0
23-060	25/05/2017	25	2	39	Ratoma	2	1	4	1	4	3	2	1	1	1	3	2	2	3	3	2	2	3	2	2	37,6	38,1	9	10	2700	0	0
23-061	25/05/2017	19	2	39	Ratoma	2	1	2	3	2	2	3	1	2	2	2	1	2	3	3	2	2	3	2	2	37,3	38,2	8	10	3200	0	0
23-068	30/05/2017	30	2	39	Ratoma	2	1	3	1	1	2	2	1	2	1	2	2	2	3	4	2	1	4	2	1	37,5	38,1	9	10	3400	0	0
23-072	30/05/2017	28	2	39	Ratoma	2	1	2	1	3	1	2	1	2	1	3	2	1	1	3	3	3	3	2	2	38,1	38,4	8	9	3200	0	0
23-074	30/05/2017	20	2	37	Ratoma	2	1	2	1	2	2	2	1	1	1	1	1	1	2	4	2	2	3	2	2	37,5	38,1	7	9	2800	0	0
23-080	01/06/2017	30	2	37	Ratoma	2	1	2	3	3	1	2	1	2	1	3	1	1	2	2	3	2	2	2	2	37,3	37,9	8	9	3200	0	0
23-083	02/05/2017	26	2	37	Ratoma	2	1	4	1	1	2	2	1	1	2	2	2	2	3	4	4	4	3	2	2	37,8	38,5	8	9	3200	0	0
23-084	02/06/2017	25	2	34	Ratoma	2	1	2	1	1	1	2	2	1	2	3	2	1	1	4	3	3	3	2	2	38,1	38,7	9	10	3000	0	0
23-087	05/06/2017	21	2	39	Ratoma	2	1	1	1	3	1	4	2	2	1	3	1	2	3	4	1	1	3	2	2	37,8	38,3	9	10	3500	0	0
23-090	05/06/2017	24	2	38	Ratoma	2	1	1	2	4	1	3	1	1	1	3	2	1	1	3	2	2	3	2	2	37,6	38,7	8	9	3200	0	0
23-096	08/06/2017	23	2	40	Ratoma	2	1	4	1	2	1	4	1	2	2	2	2	2	3	2	2	3	2	1	2	38,2	36,1	8	9	2600	0	0
23-103	09/06/2017	15	2	38	Ratoma	2	1	4	3	1	2	2	1	2	2	2	2	1	2	2	1	1	2	2	2	37,5	38,2	9	10	2550	0	0
23-104	12/06/2017	24	2	38	Ratoma	2	1	2	3	1	2	2	1	2	1	2	1	1	2	4	2	2	3	2	2	37,8	38,2	8	9	3800	0	0
23-105	12/06/2017	19	2	35	Ratoma	2	1	2	1	1	2	3	1	2	2	2	1	1	2	5	1	1	3	2	2	37,9	37,1	8	9	2300	0	0
23-123	14/06/2017	22	2	39	Ratoma	2	1	1	1	4	1	2	1	2	2	2	2	2	3	3	1	1	1	2	2	37,6	38,3	8	10	2200	0	0
23-131	20/06/2017	27	2	37	Ratoma	1	1	2	1	1	1	4	2	2	2	3	2	1	2	2	3	2	2	1	2	36,6	36,2	8	9	2900	0	0
23-137	21/06/2017	22	2	39	Ratoma	2	1	1	1	3	3	2	1	1	1	2	1	1	1	4	2	2	4	2	2	36,5	36,9	9	10	3900	0	0
23-139	21/06/2017	34	2	39	Ratoma	2	1	2	1	1	2	4	1	2	2	2	2	2	3	3	3	2	2	2	2	37	36,5	9	10	2450	0	0
23-150	30/06/2017	19	2	37	Ratoma	2	1	1	1	1	2	2	1	1	2	3	1	2	3	4	1	1	3	1	2	36,6	36,5	8	9	5000	0	0
23-156	30/06/2017	36	2	40	Ratoma	2	1	2	3	1	2	2	2	1	2	2	2	2	3	2	5	5	2	2	2	38,1	36,8	8	9	4500	0	0
23-157	30/06/2017	19	2	30	Ratoma	2	1	4	1	3	1	4	1	2	2	2	2	2	3	3	1	1	3	2	2	36,3	37	8	9	2950	0	0
23-158	04/07/2017	24	2	38	Ratoma	2	1	4	1	4	1	3	1	1	1	2	2	1	2	4	2	2	3	2	2	37,5	36,5	8	10	1800	0	0
23-160	04/07/2017	29	2	39	Ratoma	2	1	4	1	4	1	2	1	1	2	2	2	1	2	4	3	2	3	2	2	37	36,1	7	9	2600	0	0
23-167	06/07/2017	20	2	38	Ratoma	2	1	2	1	2	2	4	1	1	1	2	2	2	3	3	1	1	3	2	2	36,6	36,3	9	10	2250	0	0
23-168	07/07/2017	25	2	37	Ratoma	1	1	2	1	4	1	2	1	1	1	2	2	2	3	3	4	2	3	2	1	35,8	35	9	10	2550	0	0
23-176	09/07/2017	27	1	37	Ratoma	1	1	1	1	1	1	2	2	1	1	2	2	1	1	2	4	3	2	2	2	36,7	37,3	9	10	2400	0	0
23-177	09/07/2017	26	2	37	Ratoma	2	1	2	2	1	1	2	1	2	2	3	2	1	2	4	3	3	3	1	2	36,6	36,4	7	9	3600	0	0
23-184	10/07/2017	18	2	38	Ratoma	2	1	2	1	1	1	4	1	1	2	2	2	2	3	3	1	1	3	2	2	37,1	36,4	7	9	2500	1	9280
23-185	10/07/2017	23	2	39	Ratoma	2	1	2	3	4	3	2	1	1	1	1	1	2	3	3	1	1	3	2	2	37	36,8	8	9	3650	0	0
23-191	13/07/2017	21	2	38	Ratoma	2	1	1	1	1	1	4	1	1	2	3	2	2	3	4	1	1	3	2	2	36,4	36,9	8	9	2390	0	0
23-201	17/07/2017	20	2	36	Ratoma	2	1	2	3	2	2	3	1	2	2	2	2	1	1	3	3	1	3	2	2	36,2	36,4	8	9	2900	0	0
23-202	17/07/2017	25	2	38	Ratoma	2	1	2	1	3	1	3	1	2	2	3	2	1	1	2	1	1	2	1	2	36,2	36,1	8	9	3290	0	0
23-209	19/07/2017	23	2	34	Ratoma	2	1	4	1	1	1	2	1	2	2	3	2	2	3	2	3	2	2	2	2	36,8	36,4	8	9	3400	0	0
23-210	19/07/2017	20	2	37	Ratoma	2	1	4	1	1	1	2	1	2	2	3	2	2	3	2	1	1	2	1	2	36,2	38	7	9	2390	0	0
23-229	24/07/2017	29	2	38	Ratoma	2	1	4	1	4	3	2	1	2	1	2	2	2	3	4	3	2	2	2	2	37	36,4	9	10	3400	0	0
23-231	31/07/2017	32	2	39	Ratoma	2	1	4	3	1	2	2	1	2	2	2	2	1	3	3	3	2	3	2	2	36,7	36,5	9	10	3520	0	0
23-235	31/07/2017	22	2	38	Ratoma	2	1	1	1	1	2	4	1	2	2	2	2	1	1	4	3	2	3	2	2	36,6	36,5	8	9	3000	0	0
23-250	09/08/2017	19	1	38	Ratoma	2	1	4	1	2	2	2	1	2	2	2	2	2	3	2	1	1	2	2	2	37,2	36,9	9	10	3400	0	0
23-008	18/05/2017	22	2	39	Siguiri	2	1	2	3	3	1	2	1	1	2	3	1	2	3	2	1	1	2	1	1	37,6	36,5	9	10	3000	0	0
23-019	24/05/2017	25	2	38	Siguiri	2	2	3	3	1	1	4	2	2	2	1	1	2	3	1	3	1	1	2	2	37,2	36,9	3	0	3500	0	0
23-021	29/05/2017	19	2	36	Siguiri	2	2	3	3	1	1	1	1	2	2	1	1	2	3	1	1	1	1	2	1	37	36,5	8	10	3000	0	0
23-029	01/06/2017	21	2	36	Siguiri	2	2	2	3	1	3	2	1	1	2	2	1	2	3	2	3	3	2	2	1	38	37,5	7	9	3000	0	0
23-054	30/06/2017	20	2	39	Siguiri	2	1	4	1	3	1	4	1	2	1	2	1	1	1	2	1	1	2	2	2	37	36,4	10	10	3000	0	0
23-062	01/07/2017	22	2	39	Siguiri	2	1	2	3	3	1	2	1	1	1	3	1	2	3	2	1	1	2	1	1	37,6	36,2	9	10	3000	0	0
23-093	11/07/2017	18	2	38	Siguiri	2	1	2	1	3	1	4	1	1	2	2	1	1	1	3	1	1	2	2	1	37,5	38,1	9	10	3600	0	0
23-097	14/07/2017	17	2	38	Siguiri	2	1	3	3	1	1	1	1	2	2	3	1	1	1	2	1	1	2	1	1	36,4	36	10	10	3200	0	0
23-104	11/06/2017	34	2	39	Siguiri	2	1	2	1	1	1	4	1	1	1	2	1	2	3	3	1	1	2	2	1	37,1	37,4	10	10	3500	0	0
23-111	19/07/2017	17	2	38	Siguiri	2	1	4	1	3	1	4	1	1	1	2	1	2	3	2	1	1	1	2	1	37,2	36,5	10	10	2800	0	0
23-136	29/07/2017	22	2	37	Siguiri	2	1	4	1	1	1	4	1	1	2	2	1	1	1	5	1	1	3	2	2	37,5	37	10	10	3200	0	0
23-137	29/07/2017	21	2	38	Siguiri	2	1	2	1	3	1	4	1	1	1	2	1	1	1	4	3	3	3	2	1	36,5	37,1	9	10	3500	0	0
23-142	30/07/2017	34	2	40	Siguiri	2	2	2	3	1	1	2	2	1	2	1	1	1	1	1	6	6	2	2	2	36,4	35,9	8	10	3000	0	0
23-146	30/07/2017	18	2	38	Siguiri	2	1	2	3	1	1	4	1	1	2	2	1	1	2	2	1	1	1	2	1	36	36,2	10	10	3000	1	192
23-156	23/08/2017	19	2	38	Siguiri	2	2	2	3	3	1	2	2	2	1	2	1	1	1	4	1	1	2	2	2	36,3	36,1	10	10	4100	1	128
23-174	05/09/2017	24	2	38	Siguiri	2	2	2	3	1	1	1	2	2	1	1	1	1	2	1	1	1	1	2	2	36,8	37,3	9	10	3500	0	0
23-176	05/09/2017	17	2	38	Siguiri	2	1	2	1	1	2	2	1	1	2	2	2	1	2	2	1	1	2	2	1	36	37	9	10	3000	0	0
23-181	07/09/2017	18	2	37	Siguiri	2	2	2	3	1	1	2	1	1	1	2	1	2	3	1	1	1	1	2	1	36,4	36,2	7	10	3200	0	0
23-183	07/09/2017	17	1	39	Siguiri	2	2	3	3	1	1	1	3	1	2	2	1	2	3	0	1	1	0	1	1	37,3	36,5	7	10	2500	0	0
23-185	07/09/2017	20	2	36	Siguiri	2	1	2	1	3	1	2	1	1	2	3	1	1	1	3	2	2	2	1	2	37,3	35,9	10	10	3200	0	0
23-191	08/09/2017	21	2	38	Siguiri	2	1	4	1	3	1	4	1	1	2	2	1	1	2	1	1	1	1	2	1	36,8	37	10	10	3000	0	0
23-206	21/09/2017	18	2	39	Siguiri	2	2	2	3	1	1	1	1	2	1	2	1	2	3	2	1	1	2	2	2	36,2	36	10	10	3800	0	0
23-209	21/09/2017	18	2	36	Siguiri	2	2	3	3	1	1	1	1	2	1	2	2	1	1	1	2	3	0	1	1	37,5	37	10	10	3000	1	156200
23-219	23/09/2017	18	2	38	Siguiri	2	2	2	3	1	1	4	1	1	2	1	1	1	2	1	1	1	1	2	1	37,2	36,7	7	10	3500	0	0
23-222	23/09/2017	20	2	36	Siguiri	2	2	2	3	1	2	2	1	1	1	1	1	1	2	2	1	1	2	2	1	37,2	36,6	10	10	3000	0	0
23-223	24/09/2017	18	2	38	Siguiri	2	1	2	1	1	1	4	1	1	1	2	1	1	2	1	1	1	1	2	1	37	36,8	10	10	3100	0	0
23-227	27/09/2017	28	2	38	Siguiri	2	1	2	1	4	1	2	1	1	2	2	1	1	1	2	1	1	2	1	2	37,2	36,1	7	10	3000	0	0
23-229	27/09/2017	18	2	37	Siguiri	2	2	3	3	1	1	1	1	2	1	2	1	1	2	2	1	1	2	2	2	36,9	35,7	7	10	3000	0	0
23-234	27/09/2017	18	2	32	Siguiri	2	2	3	3	1	1	1	1	2	1	2	1	1	1	2	1	1	1	2	1	36,4	37	3	3	1800	0	0
05-010	18/05/2017	30	2	42	FORECARIAH	2	1	4	2	4	3	2	1	2	2	3	1	1	1	4	3	3	3	2	2	37,1	36,9	8	10	4600	0	0
05-035	29/05/2017	21	2	36	FORECARIAH	2	1	4	1	4	3	2	1	2	2	3	1	1	1	4	1	1	3	2	2	36,8	36	10	10	3000	0	0
05-044	30/05/2017	22	1	36	FORECARIAH	2	2	2	3	1	1	1	1	2	2	1	1	1	1	4	2	2	3	2	2	37	36,1	9	10	3600	0	0
05-049	04/06/2017	23	2	37	FORECARIAH	2	1	4	3	1	1	1	2	2	2	1	1	1	1	3	1	1	3	2	2	36,6	36,1	8	10	3400	0	0
05-067	23/06/2017	18	1	37	FORECARIAH	2	2	2	1	3	3	2	3	2	2	1	1	2	3	4	1	1	3	1	2	36,9	36,6	10	10	3100	0	0
05-086	25/06/2017	18	2	36	FORECARIAH	2	1	2	3	1	1	2	1	2	2	1	1	2	3	3	2	2	3	1	2	37,3	36,4	8	9	2900	0	0
05-088	26/06/2017	19	2	36	FORECARIAH	2	1	4	1	3	3	2	1	2	2	2	1	1	1	4	1	1	3	1	2	36,1	36	10	10	3200	0	0
05-089	26/06/2017	19	2	38	FORECARIAH	2	1	4	1	1	2	4	1	1	2	1	1	1	2	1	1	1	1	2	1	37,1	36,9	9	10	2300	1	16480
05-095	26/06/2017	20	2	36	FORECARIAH	2	2	2	1	3	3	2	1	2	2	2	2	2	3	2	2	2	2	2	2	36,5	36,2	10	10	3800	0	0
05-097	27/06/2017	19	2	36	FORECARIAH	1	1	4	1	2	1	2	1	2	2	2	1	1	1	3	1	1	3	2	2	36,9	36,4	8	10	3000	0	0
05-100	27/06/2017	18	2	35	FORECARIAH	2	1	4	3	3	3	2	1	2	2	1	1	2	3	3	1	1	3	2	2	36,1	36,2	10	10	2500	0	0
05-104	28/06/2017	16	1	34	FORECARIAH	2	2	2	3	3	3	2	3	2	2	1	1	2	3	3	1	1	3	1	2	36,9	36,5	7	9	3200	0	0
05-105	28/06/2017	19	2	36	FORECARIAH	2	1	4	1	3	3	4	1	2	2	2	1	1	1	2	1	1	2	2	2	37,6	38,6	10	10	2200	1	1792
05-117	29/06/2017	19	2	35	FORECARIAH	2	1	4	1	3	3	2	1	2	2	3	1	1	1	3	1	1	3	2	2	37,1	36,8	10	10	3000	0	0
05-118	29/06/2017	19	2	36	FORECARIAH	2	1	4	1	2	2	1	2	2	2	1	1	1	1	3	2	2	2	2	2	36,7	36	9	10	3400	0	0
05-125	30/06/2017	19	2	36	FORECARIAH	2	1	4	3	3	3	4	1	2	2	2	1	1	1	4	1	1	3	1	2	36,3	36	9	10	3400	0	0
05-131	30/06/2017	20	2	37	FORECARIAH	2	2	2	3	1	2	2	1	2	2	1	1	1	2	2	1	1	1	2	2	36,8	36,5	10	10	2200	1	689
05-151	08/07/2017	19	2	38	FORECARIAH	2	1	4	1	3	3	2	1	2	2	2	1	1	1	4	1	1	4	2	2	36,1	36	10	10	2900	0	0
05-160	09/07/2017	24	2	36	FORECARIAH	2	1	4	1	4	3	2	1	2	2	3	1	1	1	4	1	1	4	1	2	36	36	8	10	3800	0	0
05-188	15/07/2017	19	2	37	FORECARIAH	2	1	4	1	1	1	2	2	2	2	1	1	2	3	2	1	1	2	1	1	37,4	37	10	10	3200	0	0
05-193	16/07/2017	25	2	37	FORECARIAH	2	1	4	1	4	3	2	1	2	2	3	1	1	2	3	2	2	2	2	2	36,6	36,2	10	10	3500	0	0
05-198	17/07/2017	22	2	36	FORECARIAH	2	2	2	3	1	1	1	1	1	2	1	2	2	3	2	2	2	2	2	1	36	36	10	10	3000	0	0
05-214	18/07/2017	22	2	36	FORECARIAH	1	1	4	1	3	2	2	1	2	2	2	1	1	1	3	1	1	3	1	2	36,9	36,6	10	10	2700	0	0
05-216	18/07/2017	24	2	36	FORECARIAH	2	1	4	1	1	1	4	1	2	2	2	1	1	1	3	2	2	3	1	2	36,1	36	10	10	3200	0	0
03-007	29/08/2017	18	3	38	Gueckedou	2	1	3	3	1	1	2	3	2	1	1	1	1	2	3	2	2	2	2	2	36,9	35,6	10	10	4000	1	5760
03-029	02/09/2017	19	1	38	Gueckedou	2	1	2	3	3	3	2	3	2	2	1	1	1	1	1	1	1	1	1	1	37,5	35,7	10	10	2900	0	0
03-031	18/05/2017	30	2	37	Gueckedou	1	2	2	3	1	1	1	1	2	1	1	1	1	1	2	2	2	2	1	2	35,8	36,4	10	10	2500	0	0
03-033	03/09/2017	23	2	37	Gueckedou	1	2	2	3	1	1	1	1	2	1	1	2	2	3	2	1	1	1	1	1	36,3	35,8	6	8	3500	0	0
03-056	04/09/2017	29	1	38	Gueckedou	2	1	2	3	2	2	2	3	2	2	1	1	1	1	2	2	2	2	1	2	36,5	36,2	7	9	3000	0	0
03-087	26/06/2017	33	2	40	Gueckedou	1	2	2	3	1	1	1	1	1	1	2	2	1	1	2	7	7	1	2	2	37,3	36	9	10	3800	0	0
03-099	11/07/2017	25	2	37	Gueckedou	1	2	2	3	1	1	1	1	1	1	1	2	1	2	3	4	4	2	2	1	38	36,5	7	9	2700	1	4800
03-118	20/07/2017	19	2	37	Gueckedou	2	1	3	3	2	1	2	1	2	1	1	1	1	1	2	1	1	1	1	2	37,5	36	9	10	2100	0	0
03-125	21/07/2017	22	2	37	Gueckedou	2	1	3	3	1	2	2	1	2	1	1	1	1	1	2	1	1	1	2	2	36,6	36	9	10	2500	0	0
03-126	22/07/2017	35	2	40	Gueckedou	1	2	2	3	1	1	1	1	2	2	1	1	1	1	3	5	5	2	1	1	36,7	36,2	9	10	3400	0	0
03-148	29/07/2017	26	3	37	Gueckedou	2	1	2	3	2	1	2	3	1	1	1	1	1	1	4	2	2	2	1	2	36	35,5	9	10	3500	0	0
03-182	15/08/2017	21	2	38	Gueckedou	1	2	2	3	1	1	1	1	2	1	1	1	1	1	2	1	1	1	2	1	37,6	36,2	8	10	3000	0	0
03-187	18/08/2017	21	2	37	Gueckedou	2	1	2	3	2	1	2	1	1	1	1	1	1	1	2	1	1	2	1	2	37	35,7	6	8	3200	0	0
03-189	19/08/2017	28	2	37	Gueckedou	1	2	2	3	1	1	1	1	1	1	1	1	1	1	3	2	1	2	1	2	36,7	35,5	6	8	3400	0	0
03-208	29/08/2017	23	2	38	Gueckedou	1	2	2	3	3	1	1	1	2	1	1	1	1	1	1	1	1	1	1	2	36,6	35,4	9	10	2006	0	0
03-212	01/09/2017	32	2	38	Gueckedou	1	2	2	3	2	1	2	1	2	1	1	1	2	3	5	4	4	1	1	2	37,6	36,5	9	10	2900	0	0
03-228	15/09/2017	20	2	37	Gueckedou	2	1	2	3	2	1	2	1	2	1	1	1	1	2	2	1	1	1	1	2	36,9	35,8	10	10	2800	1	48
03-232	17/09/2017	26	2	37	Gueckedou	1	1	3	3	2	2	4	2	1	1	1	1	2	3	2	2	2	1	1	2	36,7	35,9	9	10	3400	0	0
10-004	07/05/2017	19	2	38	Kaloum	2	1	4	2	3	1	2	1	1	2	3	1	1	2	4	2	1	3	2	2	37	36	8	10	3000	0	0
10-007	07/05/2017	19	2	39	Kaloum	2	1	4	3	3	1	2	1	1	1	2	1	2	3	1	1	1	1	1	2	36	37	7	8	3200	0	0
10-009	08/05/2017	29	2	39	Kaloum	2	1	4	2	4	3	2	1	1	2	3	2	1	2	4	2	2	3	2	2	37	38	9	10	3200	0	0
10-014	09/05/2017	29	2	39	Kaloum	2	1	2	3	1	2	2	2	1	1	3	2	2	3	4	2	2	3	1	2	37	37,8	10	10	3900	0	0
10-022	10/05/2017	35	2	40	Kaloum	2	1	2	1	1	2	2	2	1	1	2	1	1	2	4	2	2	3	2	2	37,5	38	9	10	3000	0	0
10-026	11/05/2017	24	2	39	Kaloum	2	1	4	1	2	2	2	1	1	1	1	1	2	3	3	2	2	3	2	1	38	37	9	10	3600	0	0
10-028	11/05/2017	31	2	39	Kaloum	2	1	2	1	4	3	2	1	1	2	3	1	2	3	4	1	1	2	2	2	37	37,5	8	9	2400	0	0
10-040	18/05/2017	25	2	39	Kaloum	2	1	2	3	3	1	2	2	2	1	2	1	1	2	4	5	4	3	2	2	37,2	38,1	10	10	3800	0	0
10-044	17/05/2017	25	2	39	Kaloum	1	1	2	3	3	1	2	2	1	2	2	1	1	2	3	2	2	2	2	2	37,9	38,2	9	10	3200	1	32
10-046	18/05/2017	27	2	40	Kaloum	2	1	2	1	4	1	2	1	1	1	2	1	2	3	4	1	1	3	2	2	36,2	38	9	10	3400	1	96
10-048	19/05/2017	20	2	40	Kaloum	2	1	3	1	4	3	2	1	1	1	2	1	2	3	3	2	1	2	2	2	36	37,8	9	10	2700	0	0
10-049	20/05/2017	29	2	40	Kaloum	2	1	4	2	4	3	2	2	2	2	3	1	2	3	4	1	0	3	2	2	37,2	37	9	10	3800	0	0
10-051	20/05/2017	34	2	38	Kaloum	1	1	2	1	3	2	2	1	1	2	2	1	1	2	5	3	2	3	2	1	37	36,9	9	10	3400	0	0
10-053	20/05/2017	30	2	39	Kaloum	2	1	4	1	3	2	2	1	1	1	3	2	1	2	6	3	3	3	2	2	37,5	37,2	8	9	4000	0	0
10-060	23/05/2017	34	2	39	Kaloum	1	1	4	1	3	2	2	1	2	1	3	1	2	3	6	4	3	3	2	2	37	36,9	9	10	3900	0	0
10-063	24/05/2017	36	2	39	Kaloum	1	1	3	2	3	2	2	2	2	2	3	1	2	3	2	2	2	2	1	2	37,2	38	9	10	3600	0	0
10-065	26/05/2017	21	2	39	Kaloum	2	1	3	1	3	1	2	1	1	2	2	1	1	2	4	2	2	3	2	2	37,2	37	9	10	3100	0	0
10-073	30/05/2017	23	2	38	Kaloum	2	1	2	2	4	1	2	1	2	2	2	1	1	1	4	1	1	3	2	2	38	37,2	9	10	3400	0	0
10-076	31/05/2017	18	2	38	Kaloum	2	1	2	1	3	1	2	1	2	2	2	1	2	3	4	1	1	3	1	2	37	37,8	9	10	3800	0	0
10-079	03/05/2017	22	2	39	Kaloum	2	1	4	1	2	2	2	1	2	2	2	1	1	2	4	3	2	2	2	2	37	39,9	9	10	2600	0	0
10-082	01/06/2017	40	2	40	Kaloum	2	1	2	1	4	3	2	1	2	2	2	1	1	1	6	4	3	3	1	2	37	37,1	9	10	3300	0	0
10-083	01/06/2017	28	2	39	Kaloum	2	1	4	1	3	2	2	2	2	2	3	2	1	1	5	3	3	3	2	2	37	37,2	9	10	1800	0	0
10-084	12/06/2017	22	2	40	Kaloum	2	1	4	3	3	1	2	1	1	2	2	1	1	2	3	2	2	3	2	2	37	36	9	10	3900	0	0
10-088	02/06/2017	20	2	40	Kaloum	1	1	4	1	3	2	2	1	2	2	2	1	1	2	3	2	2	3	2	2	37	36,9	9	10	3400	0	0
10-090	03/06/2017	25	2	39	Kaloum	2	1	2	1	2	1	2	1	2	1	2	1	2	3	3	2	2	3	2	2	36,2	37	9	10	2900	0	0
10-092	05/06/2017	27	2	38	Kaloum	2	1	4	1	2	2	2	1	2	1	2	1	1	1	3	2	1	3	2	2	37	36,9	9	10	3100	0	0
10-093	05/06/2017	34	2	39	Kaloum	2	1	4	1	3	3	4	1	2	1	2	2	1	2	3	3	2	3	2	2	37,2	36,2	9	10	2900	0	0
10-095	06/05/2017	32	2	39	Kaloum	2	1	2	1	3	2	2	1	1	1	2	1	1	2	4	3	3	3	2	2	37	36,7	10	10	3200	0	0
10-097	06/05/2017	30	2	38	Kaloum	2	1	4	1	3	2	4	1	2	2	2	1	1	1	2	3	3	2	2	2	37	36,9	10	10	3500	0	0
10-098	07/06/2017	18	1	39	Kaloum	2	1	4	1	3	1	2	3	2	2	1	1	2	3	2	1	1	2	2	1	36	37	10	10	2700	0	0
10-103	07/06/2017	26	2	39	Kaloum	2	1	4	1	3	1	2	1	2	2	2	1	1	2	5	3	3	3	2	2	36,2	37	9	10	2800	0	0
10-106	07/06/2017	27	2	38	Kaloum	2	1	2	1	2	2	2	1	2	2	2	1	1	1	4	4	3	3	2	2	37	36,8	9	10	2200	0	0
10-115	10/06/2017	25	2	37	Kaloum	2	1	4	2	2	2	2	1	2	2	2	1	1	2	5	3	2	3	2	2	37	36,9	9	10	3800	0	0
10-116	10/06/2017	20	2	39	Kaloum	1	1	4	1	4	1	2	1	2	2	2	1	1	2	1	2	2	4	2	2	37,2	37	9	10	2350	0	0
10-119	10/06/2017	30	2	39	Kaloum	2	1	2	1	2	2	2	1	2	2	2	1	2	3	1	6	3	1	2	1	36,9	37	9	10	2500	0	0
10-120	10/06/2017	24	2	38	Kaloum	2	1	2	1	1	1	4	1	1	2	2	1	1	2	4	2	2	3	2	2	36	37	6	0	1100	0	0
10-121	11/06/2017	25	2	37	Kaloum	2	1	4	2	1	2	2	1	2	1	3	1	1	1	4	4	4	3	1	1	36	36,9	10	10	2900	0	0
10-123	12/06/2017	22	2	39	Kaloum	2	1	4	1	3	2	4	1	2	1	2	1	2	3	4	1	1	3	1	2	37,2	36,7	10	10	3000	0	0
10-125	12/06/2017	20	2	39	Kaloum	2	1	2	1	4	1	4	1	2	2	3	1	1	1	5	2	2	3	2	2	36	36	10	10	3000	0	0
10-132	14/06/2017	23	2	37	Kaloum	2	1	2	3	3	2	2	1	1	1	3	1	2	3	4	2	2	3	2	2	37	36,2	10	10	3200	0	0
10-137	14/06/2017	29	2	38	Kaloum	2	1	2	1	3	2	4	1	1	2	2	1	1	2	5	4	5	3	2	2	36,2	37	10	10	3800	0	0
10-142	15/06/2017	20	2	38	Kaloum	2	1	4	1	4	1	2	1	1	2	2	2	1	1	5	2	2	3	2	2	37	36,3	9	10	2700	0	0
10-144	15/06/2017	15	2	38	Kaloum	2	1	4	1	3	1	4	1	2	1	2	1	1	2	4	1	1	3	2	2	37	37,5	9	10	3500	0	0
10-146	15/06/2017	25	2	39	Kaloum	2	1	2	2	3	1	4	1	2	1	2	1	2	3	6	2	2	3	2	2	37	36	9	10	2700	0	0
10-152	15/06/2017	29	2	39	Kaloum	2	1	2	1	1	1	4	1	1	2	2	1	1	2	2	4	3	2	2	2	36,9	37	9	10	3880	0	0
10-154	15/06/2017	24	2	38	Kaloum	2	1	4	3	3	3	2	1	1	2	2	1	1	2	4	2	2	3	2	2	36	35,9	9	10	2600	0	0
10-156	15/06/2017	22	2	40	Kaloum	2	1	3	1	3	1	2	1	2	1	2	2	1	1	3	3	2	3	2	2	36	35	10	10	3200	0	0
10-159	15/06/2017	22	2	39	Kaloum	2	1	3	1	3	1	2	1	2	2	3	1	1	2	3	1	1	3	1	2	35	36,2	10	10	3200	0	0
10-161	16/06/2017	24	2	38	Kaloum	2	1	4	1	4	1	2	1	1	1	2	1	2	3	4	1	1	3	1	1	36,5	36	10	10	2900	0	0
10-162	16/06/2017	34	2	39	Kaloum	2	1	4	1	2	2	2	1	1	2	2	1	1	2	4	2	2	3	2	2	36,2	37	9	10	3200	0	0
10-163	16/06/2017	28	2	40	Kaloum	2	1	2	1	2	2	2	1	1	2	2	2	2	3	3	4	3	3	2	2	36,7	35,9	10	10	3400	0	0
10-166	16/06/2017	28	2	38	Kaloum	2	1	2	1	3	2	2	1	2	1	3	1	2	3	6	2	2	3	1	2	36	35,2	10	10	3200	0	0
10-168	16/06/2017	26	2	39	Kaloum	2	1	4	1	1	2	2	1	1	1	1	1	2	3	2	3	3	2	1	2	36,2	36	10	10	3200	0	0
10-169	16/06/2017	28	2	38	Kaloum	2	1	2	1	3	3	2	1	1	2	2	1	1	2	3	3	3	2	2	2	36,6	35,9	10	10	2780	0	0
10-170	16/06/2017	30	2	39	Kaloum	2	1	4	1	3	3	4	1	2	2	3	1	1	1	4	2	2	3	2	2	35	35,1	10	10	4000	0	0
10-173	30/06/2017	30	2	38	Kaloum	2	1	3	1	4	1	2	1	1	1	2	2	1	2	3	4	3	2	1	2	35	36,2	9	10	3700	0	0
10-176	01/07/2017	18	2	39	Kaloum	2	1	2	2	3	1	2	1	2	2	2	2	1	2	3	1	1	2	2	2	36,3	36,2	10	10	3900	0	0
10-182	03/07/2017	20	2	39	Kaloum	2	1	4	2	4	1	4	1	1	2	2	1	1	2	5	2	2	0	1	2	36	35,9	9	10	4800	0	0
10-183	03/07/2017	34	2	37	Kaloum	2	1	3	1	4	3	2	1	2	2	3	1	2	3	3	2	2	2	2	2	37,6	36	10	10	2900	0	0
10-184	03/07/2017	23	2	39	Kaloum	2	1	2	2	4	1	2	1	1	2	2	1	1	2	6	3	2	4	2	2	37	36	10	10	4000	0	0
10-187	04/07/2017	34	2	39	Kaloum	2	1	2	2	3	2	4	1	1	2	3	1	1	1	6	4	3	1	2	2	36	35,9	10	10	3200	0	0
10-188	04/07/2017	28	2	39	Kaloum	2	1	2	1	1	2	2	1	1	1	2	2	1	2	6	2	2	3	2	2	36	36,8	9	10	3500	0	0
10-190	04/07/2017	19	2	39	Kaloum	2	1	3	2	4	1	4	1	1	2	2	1	2	3	4	1	1	3	2	2	37	36,1	10	10	3550	0	0
10-197	05/07/2017	27	2	37	Kaloum	2	1	2	1	3	3	2	1	2	2	2	1	2	3	3	4	2	2	1	2	36	37,1	10	10	2500	0	0
10-198	05/07/2017	20	2	39	Kaloum	2	1	4	1	4	1	2	1	1	2	2	1	2	3	3	2	2	2	1	2	36	36,5	9	10	3000	0	0
10-200	05/07/2017	24	2	39	Kaloum	2	2	3	3	3	2	1	1	2	2	2	1	1	2	2	2	2	2	2	2	37,1	36,2	10	10	2600	0	0
10-204	06/07/2017	26	2	40	Kaloum	2	1	2	1	2	2	4	1	1	2	2	1	1	2	5	2	1	3	2	2	37,2	35,9	8	9	2700	0	0
10-209	07/07/2017	19	2	39	Kaloum	2	1	2	1	3	1	2	1	1	1	2	1	2	3	5	4	3	3	1	2	36,9	36,2	9	10	2800	0	0
10-214	07/06/2017	25	2	39	Kaloum	2	1	2	1	2	1	2	1	1	2	2	2	1	2	5	2	2	3	2	2	36	35	9	10	2800	0	0
10-220	09/07/2017	30	2	39	Kaloum	2	1	2	1	2	2	2	1	1	2	2	1	1	2	4	3	2	4	2	2	36,2	36,3	10	10	4000	0	0
10-221	10/07/2017	20	1	38	Kaloum	2	1	2	1	3	1	2	1	1	1	1	1	1	1	2	1	1	2	2	2	35,8	36,1	10	10	2500	0	0
10-222	10/06/2017	24	2	38	Kaloum	2	1	2	1	4	1	2	1	1	2	2	2	1	2	4	3	2	3	2	1	36,9	36	10	10	3300	0	0
10-225	10/07/2017	24	2	40	Kaloum	2	1	2	2	2	1	2	1	1	1	2	1	1	2	4	3	3	3	2	2	36,9	35,4	9	10	3200	1	32
10-228	11/07/2017	24	2	39	Kaloum	2	1	2	1	3	1	2	1	2	2	3	1	1	2	5	3	4	4	2	2	36,7	36	10	10	3600	0	0
10-230	11/07/2017	29	2	40	Kaloum	2	1	2	1	3	1	2	1	1	1	1	1	1	2	4	2	2	3	1	2	37,1	36,9	10	10	3900	0	0
10-232	11/07/2017	20	2	39	Kaloum	2	1	2	1	1	2	2	1	1	2	2	1	1	2	4	1	1	1	2	2	36,2	35,8	10	10	2900	0	0
10-236	12/07/2017	29	2	39	Kaloum	2	1	4	3	3	2	2	1	1	2	2	1	1	2	4	4	1	2	1	1	36,7	36	9	10	3000	0	0
10-237	12/07/2017	16	2	39	Kaloum	2	1	2	1	3	1	2	1	1	2	2	1	1	2	5	1	1	3	2	2	36,1	37	10	10	2600	0	0
10-238	12/07/2017	34	2	39	Kaloum	2	1	2	1	3	2	4	1	1	2	2	1	1	2	5	1	2	0	1	2	36,3	36	10	10	2900	0	0
10-239	12/07/2017	30	2	40	Kaloum	2	1	4	1	4	1	2	1	1	2	2	1	1	2	5	2	2	4	2	2	36	36,5	10	10	4200	0	0
10-240	14/07/2017	32	2	40	Kaloum	2	1	2	2	4	3	4	1	1	2	2	1	1	1	4	4	5	3	2	2	36,7	36,2	9	10	2300	0	0
10-242	14/07/2017	20	2	39	Kaloum	2	1	2	1	3	2	2	1	1	1	1	1	2	3	4	2	1	3	2	2	36,8	36,3	10	10	3300	0	0
10-243	14/07/2017	23	2	39	Kaloum	2	1	2	1	3	1	2	1	1	1	2	1	2	3	5	3	2	4	2	2	36,4	36,2	10	10	3000	0	0
10-245	14/07/2017	32	2	39	Kaloum	2	1	2	2	4	3	2	1	2	2	3	1	1	2	4	2	3	2	2	2	36,1	35,8	10	10	2600	0	0
10-248	16/07/2017	23	2	37	Kaloum	2	1	2	1	2	1	4	1	1	1	2	1	1	2	5	3	2	4	2	2	36,9	36,8	10	10	3800	0	0
06-001	23/05/2017	25	2	37	Kankan	2	2	2	1	3	1	4	2	2	2	2	1	1	2	2	2	1	2	2	2	37,7	36,3	10	10	3300	0	0
06-014	26/05/2017	17	2	37	Kankan	2	1	2	3	2	1	2	1	1	2	3	1	2	3	1	1	1	1	2	1	36,9	35	5	0	3000	1	21160
06-031	02/06/2017	17	2	36	Kankan	2	1	4	3	2	3	2	1	2	2	1	1	2	3	2	3	2	2	2	1	36,8	36,7	9	10	3800	0	0
06-044	05/06/7201	37	2	36	Kankan	2	1	4	3	2	1	2	3	2	1	1	1	1	1	3	2	1	1	2	1	36,9	37	9	10	3200	0	0
06-066	08/06/2017	18	3	37	Kankan	2	1	3	3	4	1	2	1	1	1	3	1	1	1	3	1	1	2	1	1	37,6	36,6	8	10	3200	0	0
06-073	09/06/2017	40	2	39	Kankan	2	1	2	3	2	2	4	1	2	2	1	1	1	1	3	1	1	2	2	2	37,9	37,2	8	10	1900	0	0
06-078	10/06/2017	20	2	36	Kankan	2	1	2	1	3	2	2	1	2	2	1	1	1	1	4	1	1	3	1	2	36,4	36,2	10	10	3000	0	0
06-093	12/06/2017	19	2	37	Kankan	2	1	2	3	1	2	4	1	2	2	1	1	2	3	3	1	1	3	1	1	37,1	36,5	8	10	3800	0	0
06-094	13/06/2017	17	3	36	Kankan	2	1	4	1	2	1	2	1	2	2	2	1	1	1	4	2	2	3	2	2	37	36,7	9	10	2900	0	0
06-106	16/06/2017	18	3	36	Kankan	2	1	3	1	1	2	2	1	2	2	3	1	2	3	1	1	1	1	2	2	37,9	35	7	5	1600	0	0
06-110	16/06/2017	29	3	40	Kankan	2	2	3	3	3	2	4	1	2	2	1	1	2	3	3	5	3	3	2	1	36,5	36,5	9	10	2150	1	144
06-114	16/06/2017	23	2	38	Kankan	2	1	3	3	1	3	4	1	2	2	1	1	1	1	3	1	1	3	2	1	37,2	36,5	9	10	2800	0	0
06-156	25/06/2017	28	2	36	Kankan	1	1	4	3	1	3	4	3	1	2	1	2	1	2	2	3	2	2	1	2	37,9	36,4	8	10	2600	0	0
06-160	26/06/2017	22	2	40	Kankan	2	1	4	1	4	1	4	1	2	2	3	1	1	1	3	1	1	3	1	2	38	36,5	10	10	2400	0	0
06-175	30/06/2017	21	2	36	Kankan	2	1	3	1	2	1	3	1	2	1	1	1	1	1	4	2	2	3	1	2	37,9	36,8	10	10	3200	0	0
06-180	30/06/2017	18	2	40	Kankan	2	1	2	3	2	2	2	1	2	2	2	1	1	1	3	1	1	3	2	2	36,5	37,5	10	10	3200	0	0
06-206	06/07/2017	15	3	36	Kankan	2	1	3	3	1	1	2	1	2	1	1	2	1	1	2	5	5	2	2	2	36,7	37,1	10	10	3200	0	0
06-223	10/07/2017	35	2	36	Kankan	2	1	3	3	1	2	3	2	1	1	1	1	2	3	3	5	3	3	1	2	37,3	36,8	8	10	2500	0	0
06-229	11/07/2017	35	2	36	Kankan	2	2	2	3	1	1	1	1	2	2	3	2	2	3	1	2	3	1	1	1	37,9	36,8	10	10	2400	0	0
22-239	01/05/2018	19	1	38	Kindia	2	1	4	1	3	1	2	3	1	1	2	1	2	3	3	1	1	1	2	2	37,6	36,8	9	10	2550	0	0
22-242	06/05/2018	20	1	38	Kindia	2	1	4	3	3	1	4	3	1	1	2	1	2	3	1	1	1	1	2	1	38,3	36,9	9	9	2650	0	0
08-012	08/05/2007	30	2	43	MATAM	2	1	4	2	4	1	2	1	2	2	3	1	1	1	4	3	3	3	2	2	36,4	36,9	8	10	4600	0	0
08-037	29/05/2007	20	2	36	MATAM	2	1	4	1	4	1	2	1	2	1	3	1	1	1	4	1	1	3	2	2	36,8	36	10	10	3000	0	0
08-046	30/05/2007	22	2	36	MATAM	2	1	2	3	1	1	1	1	2	2	1	1	1	1	4	2	2	3	2	2	37	36	9	10	3600	0	0
08-051	04/06/2007	23	2	37	MATAM	2	1	4	3	1	1	1	2	2	2	1	1	1	1	3	1	1	3	2	2	36,6	36	8	10	3400	0	0
08-054	05/06/2007	20	2	38	MATAM	2	1	2	3	1	1	1	2	1	2	1	1	2	3	2	1	1	2	1	1	37	36,8	10	10	3300	0	0
08-067	23/06/2007	24	2	37	MATAM	2	1	2	1	3	1	2	3	2	2	1	1	2	3	4	1	1	3	1	2	36,9	36,6	10	10	3000	0	0
08-086	25/06/2007	20	2	36	MATAM	2	1	2	3	1	1	2	1	2	2	1	1	2	3	3	2	2	3	1	2	37,3	36,4	8	9	2900	0	0
08-088	26/06/2007	21	2	36	MATAM	2	1	4	1	3	1	2	1	2	2	2	1	1	1	4	1	1	3	1	2	36	36	10	10	3200	0	0
08-089	26/06/2007	21	2	38	MATAM	2	1	4	1	1	2	4	1	1	2	1	1	1	2	0	1	1	2	2	1	37	36,9	9	10	2300	0	0
08-095	26/06/2007	20	2	36	MATAM	2	1	2	1	3	1	2	1	2	2	2	2	2	3	2	2	2	2	2	2	36,5	36,2	10	10	3800	0	0
08-097	27/06/2007	29	2	36	MATAM	1	1	4	1	2	1	2	1	2	2	2	1	1	1	3	1	1	3	2	2	36,9	36,4	8	10	3000	0	0
08-100	27/06/2007	21	2	35	MATAM	2	1	4	3	3	1	2	1	2	2	1	1	2	3	3	1	1	3	2	2	36	36,2	10	10	2500	0	0
08-104	28/06/2007	24	2	34	MATAM	2	1	2	3	3	1	2	3	2	2	1	1	2	3	3	1	1	3	1	2	36,9	36,5	7	9	3200	0	0
08-105	28/06/2007	22	2	36	MATAM	2	1	4	1	3	1	4	1	2	2	2	1	1	1	2	1	1	2	2	2	37,6	38,6	10	10	2200	1	792
08-117	29/06/2007	19	2	35	MATAM	2	1	4	1	3	1	2	1	2	2	3	1	1	1	3	1	1	3	2	2	37	36,8	10	10	3000	0	0
08-118	29/06/2007	30	2	36	MATAM	2	1	4	1	2	2	1	2	2	2	1	1	1	1	3	2	2	2	2	2	36,7	36	9	10	3400	0	0
08-125	30/06/2007	17	2	36	MATAM	2	1	4	3	3	1	4	1	2	2	2	1	1	1	4	1	1	3	1	2	36,3	36	9	10	3400	0	0
08-131	30/06/2007	20	2	37	MATAM	2	1	2	3	1	2	2	1	2	2	1	1	1	2	2	1	1	2	2	2	36,8	36,5	10	10	2200	0	0
08-151	08/07/2007	23	2	38	MATAM	2	1	4	1	3	1	2	1	2	2	2	1	1	1	4	1	1	4	2	2	36	36	10	10	2900	0	0
08-153	08/07/2007	33	2	28	MATAM	2	1	4	3	1	2	1	1	2	2	1	1	1	1	4	6	5	4	2	2	36,9	37	10	10	1100	0	0
08-158	08/07/2007	27	2	38	MATAM	2	1	2	3	1	1	1	2	2	2	1	2	1	2	2	5	4	2	2	1	36,6	36,7	9	10	3800	0	0
08-160	09/07/2007	24	2	36	MATAM	2	1	4	1	4	3	2	1	2	2	3	1	1	1	4	1	1	4	1	2	36	36	8	10	3800	0	0
08-181	03/07/2007	30	2	36	MATAM	2	1	2	3	1	1	1	2	2	2	1	1	1	2	2	6	6	2	2	1	38,8	37,9	10	10	2200	0	0
08-183	04/07/2007	23	2	37	MATAM	2	1	2	3	1	1	2	2	1	2	1	1	1	2	4	1	1	3	1	2	37,9	37,2	9	10	2800	0	0
08-184	03/07/2007	25	2	36	MATAM	2	1	2	3	1	1	1	2	1	2	1	2	1	2	3	3	3	3	2	1	37	36,4	10	10	3400	0	0
08-187	05/07/2007	29	2	37	MATAM	2	1	4	1	1	1	2	2	2	2	1	1	2	3	2	1	1	2	1	1	37,4	37	10	10	3200	0	0
08-191	06/07/2007	25	2	37	MATAM	2	1	4	1	4	3	2	1	2	2	3	1	1	2	3	2	2	2	2	2	36,6	36,2	10	10	3500	0	0
08-195	06/07/2007	25	2	36	MATAM	2	1	2	3	1	1	1	1	2	2	1	2	2	3	3	1	1	3	2	2	37,2	37	8	10	2600	0	0
08-196	07/07/2007	22	2	36	MATAM	2	1	2	2	1	1	1	1	1	2	1	2	2	3	2	2	2	2	2	1	36	36	10	10	3000	0	0
08-210	08/07/2007	22	2	36	MATAM	1	1	4	1	3	2	2	1	2	2	2	1	1	1	3	1	1	3	1	2	36,9	36,6	10	10	2700	0	0
08-212	08/07/2007	24	2	36	MATAM	2	1	4	1	1	1	4	1	2	2	2	1	1	1	3	2	2	3	1	2	36	36	10	10	3200	0	0
08-231	24/07/2007	26	2	36	MATAM	2	1	4	3	1	1	1	1	2	2	1	1	1	1	0	4	3	2	1	2	36,9	37	8	10	2600	0	0
08-236	24/07/2007	26	2	36	MATAM	2	1	2	3	1	1	1	1	2	2	1	2	1	2	2	3	3	2	2	2	36,9	36,5	10	10	2700	0	0
08-238	28/07/2007	27	2	34	MATAM	2	1	4	1	3	1	2	3	1	2	2	1	1	2	2	1	1	2	2	2	37,8	36,8	10	10	1100	0	0
08-241	26/07/2007	24	2	37	MATAM	2	1	4	1	3	1	2	2	1	2	2	1	1	2	3	1	1	3	2	2	37,2	36,7	10	10	2400	0	0
09-004	17/05/2017	28	2	37	N'Zérékoré	2	1	2	1	1	1	1	1	2	1	3	1	1	1	4	2	2	3	2	2	36	36,2	10	10	3400	0	0
09-010	22/05/2017	35	2	37	N'Zérékoré	2	1	3	3	1	2	4	2	2	2	2	1	1	2	2	3	3	2	2	1	37	36,6	8	10	4100	0	0
09-011	23/05/2017	25	2	35	N'Zérékoré	2	1	4	3	1	1	1	1	1	1	2	1	1	2	0	3	3	0	2	2	36	36,1	10	10	3100	0	0
09-018	25/05/2017	25	2	36	N'Zérékoré	2	1	3	3	1	1	4	1	2	2	2	1	2	3	0	3	3	0	2	1	37,5	36,9	10	10	3400	0	0
09-043	01/06/2017	18	1	34	N'Zérékoré	2	2	2	3	1	1	1	1	1	1	2	2	1	1	5	1	1	4	1	1	37,2	35,9	10	10	3000	0	0
09-057	06/06/2017	25	3	41	N'Zérékoré	2	1	2	3	1	1	2	3	2	2	3	1	2	3	4	1	1	2	1	2	36,8	36	8	10	3500	0	0
09-059	07/06/2017	28	2	39	N'Zérékoré	2	1	4	3	1	3	2	1	2	2	2	1	2	3	2	6	6	2	1	2	37	36,6	8	10	3400	0	0
09-122	11/07/2017	26	2	41	N'Zérékoré	2	1	3	3	1	2	4	1	1	1	2	1	2	3	2	4	4	2	1	2	36,3	37,3	10	10	4250	0	0
09-130	12/07/2017	29	2	37	N'Zérékoré	2	1	4	3	1	1	2	2	1	1	3	2	2	3	1	3	3	1	2	2	37	36,6	8	10	2950	0	0
09-137	13/07/2017	30	2	37	N'Zérékoré	2	1	4	3	1	2	4	2	1	1	2	1	2	3	1	6	6	0	2	2	37,4	36,3	6	8	2700	0	0
09-155	20/07/2017	30	2	42	N'Zérékoré	2	2	3	3	1	2	1	1	1	1	2	1	1	1	5	3	3	5	2	2	37,5	36,6	10	10	4300	0	0
09-185	26/07/2017	26	2	38	N'Zérékoré	2	1	3	3	1	2	4	1	2	2	2	1	2	3	1	3	3	1	2	2	36,6	36,5	10	10	3300	0	0
09-186	26/07/2017	24	2	36	N'Zérékoré	2	1	4	3	1	2	2	1	1	1	3	1	2	3	0	3	3	0	2	1	36,3	35,9	10	10	2000	0	0
09-190	26/07/2017	20	2	41	N'Zérékoré	2	1	3	3	1	2	4	1	2	2	2	1	2	3	3	3	3	3	2	2	36,5	37	10	10	4100	0	0
09-199	28/07/2017	17	2	33	N'Zérékoré	1	1	3	3	3	3	4	1	2	1	2	1	2	3	4	1	1	2	1	1	37,9	36,5	8	10	3400	0	0
23-007	08/05/217	24	2	37	Ratoma	2	1	4	3	3	2	2	1	2	2	2	2	1	1	4	2	2	3	2	2	36,2	36,1	8	9	2650	0	0
23-053	24/05/2017	26	2	36	Ratoma	2	1	4	1	3	2	2	1	1	2	2	2	1	2	4	2	2	4	2	2	38,3	38,6	8	10	3500	0	0
23-064	29/05/2017	22	2	41	Ratoma	2	1	2	1	2	2	2	1	2	2	1	1	2	3	1	3	3	1	2	2	37,6	38,2	8	9	2680	0	0
23-065	29/05/2017	35	2	37	Ratoma	2	1	2	1	1	2	2	2	2	2	2	2	2	3	3	8	3	1	2	2	38,1	38,5	7	9	3110	0	0
23-078	31/05/2017	28	2	37	Ratoma	2	1	4	1	1	2	2	1	2	2	2	1	2	3	3	4	3	3	2	2	38,1	38,6	9	10	3200	0	0
23-091	06/06/2017	31	2	36	Ratoma	2	1	2	1	2	1	4	2	1	1	2	2	2	3	4	5	3	3	2	2	37,4	38,3	8	9	3200	0	0
23-093	06/06/2017	30	2	39	Ratoma	2	1	2	1	4	2	4	2	2	1	2	2	1	2	4	3	2	2	1	2	37,3	38,5	9	10	3400	0	0
23-098	08/06/2017	18	2	37	Ratoma	2	1	2	1	3	1	2	1	2	2	2	2	1	2	4	1	1	4	2	1	37,8	38,3	8	9	2900	0	0
23-101	08/06/2017	22	2	37	Ratoma	2	1	1	1	3	1	2	1	1	1	2	2	2	2	3	2	2	3	2	2	37,6	38,4	8	9	3020	0	0
23-106	12/06/2017	21	2	34	Ratoma	2	1	2	3	3	2	2	1	2	1	2	2	2	3	3	2	2	2	2	2	38,3	38,1	7	9	2350	0	0
23-109	12/06/2017	28	2	36	Ratoma	2	1	2	1	1	1	4	1	2	2	2	2	1	2	4	5	4	4	1	2	38,5	38,2	9	10	2700	0	0
23-119	14/06/2017	34	2	36	Ratoma	2	1	2	1	1	2	2	1	2	2	1	2	2	3	2	6	4	2	1	2	38,2	36,5	8	10	2600	0	0
23-122	14/06/2017	18	1	37	Ratoma	2	1	2	1	3	1	2	3	1	1	2	1	2	3	2	1	1	2	2	1	37,8	38,9	8	10	3100	0	0
23-134	20/06/5017	32	2	39	Ratoma	2	1	4	3	1	1	2	2	2	1	2	2	1	1	4	4	3	2	1	2	37,7	36,6	7	9	3220	0	0
23-135	20/06/2017	25	2	42	Ratoma	2	1	2	1	2	2	2	1	1	2	3	2	2	3	4	2	2	3	2	1	35,7	37	8	9	3120	0	0
23-138	21/06/2017	25	2	38	Ratoma	2	1	4	1	3	1	4	2	2	2	3	2	2	3	4	4	2	3	2	2	36,5	37,2	7	9	3200	0	0
23-145	29/06/2017	24	2	39	Ratoma	2	1	4	2	3	1	4	2	2	2	2	2	2	3	3	1	1	3	2	2	36,6	36,6	9	10	4050	0	0
23-146	29/06/2017	21	1	37	Ratoma	2	1	4	3	3	1	2	3	1	1	2	2	2	3	2	1	1	2	2	2	37,3	36,7	8	9	2850	0	0
23-149	29/06/2017	26	2	38	Ratoma	2	1	2	1	2	1	4	1	2	1	2	2	2	3	2	2	2	2	2	2	38,3	37,8	8	9	3000	0	0
23-161	04/07/2017	23	2	37	Ratoma	2	1	4	1	4	1	2	1	1	1	2	2	2	3	6	3	3	3	2	2	36,5	35,9	8	9	2770	0	0
23-171	07/07/2017	20	2	38	Ratoma	2	1	4	1	1	2	4	2	2	2	2	1	2	3	5	2	1	3	2	2	37	36,8	8	9	3200	0	0
23-173	08/07/2017	18	2	37	Ratoma	2	1	2	1	3	1	4	1	2	2	2	1	2	3	4	1	1	3	2	2	35,7	35,9	8	9	2400	0	0
23-175	08/07/2017	29	2	42	Ratoma	2	1	2	1	2	2	4	2	2	2	3	2	1	1	4	5	4	3	1	2	36,5	36,6	9	10	3800	0	0
23-193	14/07/2017	37	2	39	Ratoma	2	1	4	1	1	2	4	2	2	2	2	2	2	2	2	6	6	2	2	2	36,5	36,4	9	10	3300	0	0
23-199	14/07/2017	30	2	38	Ratoma	2	1	4	1	2	2	2	2	2	2	3	1	2	3	5	5	3	1	2	1	37,1	36,4	9	10	3100	0	0
23-204	18/07/2017	29	2	37	Ratoma	2	1	4	1	4	3	2	1	2	1	2	1	1	1	2	2	2	2	2	2	37	36,3	9	10	3250	0	0
23-211	19/07/2017	34	2	40	Ratoma	2	1	2	1	1	2	3	1	2	2	2	2	2	3	2	3	3	2	2	2	36,3	36	8	9	2500	0	0
23-212	19/07/2017	32	2	38	Ratoma	2	1	2	1	2	2	4	2	2	2	2	2	2	3	2	3	3	2	2	2	37,4	36,3	9	10	3400	0	0
23-224	23/07/2017	19	2	37	Ratoma	2	1	4	1	1	1	4	1	2	1	2	1	1	2	3	1	1	3	2	2	37,1	36,4	8	9	3200	0	0
23-227	24/07/2017	25	2	37	Ratoma	2	1	4	1	1	2	2	1	1	1	3	2	1	1	3	3	3	3	1	1	35,9	36	8	9	3800	0	0
23-003	16/05/2017	20	2	39	Siguiri	2	1	2	1	1	1	4	1	1	1	2	1	1	2	2	3	3	2	2	1	36,2	36,4	10	10	2900	0	0
23-011	21/05/2017	19	2	39	Siguiri	2	1	2	1	1	1	4	1	1	2	2	1	1	1	1	2	2	1	2	1	37,2	37	9	10	3500	0	0
23-012	11/05/2017	19	1	38	Siguiri	2	2	3	3	1	1	4	3	2	2	2	2	2	3	1	1	1	1	1	1	38	37,5	9	10	3900	0	0
23-014	21/05/2017	18	2	38	Siguiri	2	2	2	3	1	1	4	1	2	1	2	1	2	3	1	2	2	1	2	1	37,5	37	9	10	4000	0	0
23-025	29/05/2017	25	2	39	Siguiri	2	1	2	1	1	1	2	1	1	2	2	1	2	3	2	2	2	2	2	1	37,5	36,3	10	10	3000	0	0
23-039	09/07/2017	20	2	38	Siguiri	2	1	2	1	3	1	1	1	1	1	2	1	1	1	2	3	1	3	2	2	37,5	35,7	8	9	3000	0	0
23-048	19/06/2017	16	2	37	Siguiri	2	1	4	1	2	1	2	1	1	2	2	1	1	1	3	1	1	1	1	2	36,5	37,2	9	10	3000	0	0
23-065	03/07/2017	19	2	39	Siguiri	2	1	2	1	1	1	4	1	1	1	2	1	1	2	3	1	1	2	2	2	37,2	37	9	10	3500	0	0
23-066	03/07/2017	19	2	38	Siguiri	2	2	3	3	1	1	1	1	2	1	2	2	2	3	3	1	1	0	1	1	38	37,5	9	10	3900	1	192
23-069	03/07/2017	21	2	38	Siguiri	2	2	3	3	1	1	4	1	2	1	2	1	2	3	0	2	2	0	1	1	37,5	35,2	9	10	4000	0	0
23-071	03/07/2017	20	2	39	Siguiri	2	2	3	3	1	1	1	1	2	2	2	1	1	1	3	1	1	2	2	1	36	36,5	8	10	3000	0	0
23-078	06/07/2017	22	1	38	Siguiri	2	2	3	3	4	1	1	1	2	2	3	2	2	3	3	2	2	2	2	1	37,5	37	9	10	3000	0	0
23-087	07/07/2017	22	2	38	Siguiri	2	2	2	3	1	1	1	1	1	2	1	1	2	3	5	2	2	2	2	1	36,4	37,8	10	10	3700	0	0
23-092	10/07/2017	19	2	37	Siguiri	2	2	3	3	1	1	2	1	2	1	2	1	2	3	2	1	1	2	2	1	37,7	37,2	10	10	3500	0	0
23-107	19/07/2017	19	2	38	Siguiri	2	1	2	1	1	1	2	1	1	1	2	1	1	2	3	1	1	2	2	1	37	36,2	9	10	3200	0	0
23-117	24/07/2017	15	2	37	Siguiri	2	1	2	1	1	1	2	1	1	2	2	1	1	1	5	1	1	3	2	2	35,7	36,5	9	10	3000	0	0
23-119	14/06/2017	15	2	36	Siguiri	2	1	4	1	1	2	4	1	1	1	1	1	1	1	4	1	1	3	2	2	37,3	36,5	7	10	3200	0	0
23-128	27/07/2017	19	2	37	Siguiri	2	2	2	1	3	1	2	1	1	1	2	1	1	2	3	1	1	2	1	2	35,6	36,2	9	10	4000	0	0
23-130	24/07/2017	25	2	39	Siguiri	2	1	2	1	3	1	4	1	2	1	2	1	2	3	3	1	1	2	2	1	38,5	36,5	10	10	3200	0	0
23-131	29/07/2017	20	2	39	Siguiri	2	2	3	3	1	1	4	1	2	1	2	1	1	1	3	2	2	2	2	1	37	36,2	10	10	2800	0	0
23-145	30/07/2017	29	2	38	Siguiri	2	1	4	1	1	1	4	1	1	1	2	1	1	1	6	2	1	3	2	1	36,5	36,2	8	10	3400	0	0
23-148	03/08/2017	24	2	40	Siguiri	2	1	4	1	1	1	2	1	1	1	2	1	2	3	4	2	2	3	1	1	36,2	36,4	8	10	2400	0	0
23-152	22/08/2017	25	2	38	Siguiri	2	2	2	3	1	1	2	1	1	2	1	1	2	3	2	2	2	1	2	1	36,8	35,4	10	10	3100	0	0
23-170	04/09/2017	22	2	36	Siguiri	2	1	2	1	1	1	4	1	2	1	2	1	1	2	2	2	1	2	2	1	36,3	36	9	10	1900	0	0
23-171	05/09/2017	20	2	38	Siguiri	2	1	4	1	1	1	4	1	1	1	2	1	2	3	2	1	1	2	2	2	36,7	36,2	10	10	3000	0	0
23-172	05/09/2017	25	2	38	Siguiri	2	2	3	3	1	1	2	1	2	1	1	1	2	3	0	2	3	0	2	1	38	37,8	8	10	1800	0	0
23-177	06/09/2017	20	2	39	Siguiri	2	1	4	1	3	1	2	1	1	2	2	1	1	1	2	3	3	2	2	1	37	36,9	10	10	4000	0	0
23-178	06/09/2017	19	2	38	Siguiri	2	2	2	3	1	1	4	1	1	1	2	1	1	1	1	1	1	1	1	1	36,1	36	8	10	3000	0	0
23-179	07/09/2017	29	2	37	Siguiri	2	2	2	3	1	1	1	1	1	1	1	1	2	3	3	2	2	2	2	1	36,8	36,2	0	0	2300	0	0
23-199	19/09/2017	22	2	38	Siguiri	2	1	2	1	3	2	2	1	1	1	2	2	1	2	2	1	1	2	1	1	36,8	36,2	10	10	3300	0	0
23-200	20/09/2017	19	2	38	Siguiri	2	2	2	3	1	1	2	1	2	1	1	1	1	1	1	1	1	4	1	1	37,8	35	2	2	1500	0	0
23-201	20/09/2017	18	2	38	Siguiri	2	1	2	1	1	2	2	1	1	1	2	1	1	1	2	1	1	2	2	1	37,2	36,9	10	10	3000	0	0
23-210	21/09/2017	19	2	38	Siguiri	2	1	4	1	3	1	2	1	1	1	2	1	1	1	2	1	1	2	2	1	36,9	35,9	10	10	3000	0	0
23-225	23/09/2017	19	2	38	Siguiri	2	2	3	3	1	1	1	1	2	2	2	2	2	3	0	1	1	0	2	1	38	37,6	7	10	3200	0	0
23-235	27/09/2017	20	2	32	Siguiri	2	1	2	1	3	2	2	1	1	2	2	1	1	2	2	2	2	2	2	1	36,6	36,1	10	10	2500	1	32
23-237	27/09/2017	20	2	37	Siguiri	2	2	3	3	3	2	1	1	1	2	2	1	1	2	1	1	1	1	2	1	37,1	36,7	10	10	3000	0	0
23-242	30/09/2017	22	2	38	Siguiri	2	2	3	3	4	1	4	1	2	1	2	1	1	2	3	2	2	2	2	1	37,2	36,2	9	10	3200	0	0
05-034	28/05/2017	24	2	35	FORECARIAH	2	1	4	3	2	1	2	1	2	2	1	1	1	1	4	2	2	3	2	2	37	36,3	10	10	2800	0	0
05-037	29/05/2017	27	2	36	FORECARIAH	2	1	4	1	4	3	2	1	2	2	3	1	1	1	4	2	2	3	1	2	36,4	36,6	9	10	3400	0	0
05-048	30/05/2017	24	2	39	FORECARIAH	2	1	2	2	4	3	4	2	2	2	3	1	2	3	3	4	2	3	2	2	36,4	36,9	10	10	3900	0	0
05-081	25/06/2017	25	2	38	FORECARIAH	2	1	4	1	3	2	2	1	2	2	2	1	1	1	5	2	2	3	2	2	36,5	36,8	10	10	3600	0	0
05-083	25/06/2017	36	2	40	FORECARIAH	2	1	4	1	1	1	1	1	2	2	1	1	1	1	3	4	4	2	1	2	36,9	36,3	10	10	3600	0	0
05-096	27/06/2017	20	2	36	FORECARIAH	2	1	4	3	1	1	2	1	2	2	1	1	1	1	2	4	4	2	2	2	36,9	36,6	10	10	3300	0	0
05-108	28/06/2017	18	2	35	FORECARIAH	2	1	4	1	1	1	4	1	2	2	1	1	2	3	2	1	1	2	2	2	37,4	36,9	10	10	2400	1	48
05-112	28/06/2017	22	2	37	FORECARIAH	2	1	2	3	1	1	1	2	2	1	1	1	2	3	5	2	1	2	2	1	36,7	36,5	9	10	2700	0	0
05-154	09/07/2017	25	2	39	FORECARIAH	2	1	4	3	1	1	1	1	2	2	1	1	1	1	3	3	3	3	1	2	36,4	36,1	8	9	3300	0	0
05-155	09/07/2017	19	2	37	FORECARIAH	2	2	2	3	1	1	1	2	1	2	1	2	2	3	3	2	1	2	2	2	37,4	36,6	8	9	2500	0	0
05-157	09/07/2017	22	3	36	FORECARIAH	2	1	4	3	3	2	2	3	2	2	1	1	1	1	3	1	1	3	2	2	36,4	35,9	10	10	2600	0	0
05-212	18/07/2017	19	2	36	FORECARIAH	2	1	4	1	1	2	4	2	2	2	1	1	1	2	3	1	1	3	2	2	36,9	36,3	10	10	2700	0	0
05-217	19/07/2017	26	2	37	FORECARIAH	2	1	2	3	1	1	1	1	1	2	1	1	1	1	3	3	2	3	2	1	36	36	10	10	3100	0	0
05-244	26/07/2017	27	2	36	FORECARIAH	2	1	4	1	3	3	2	1	2	2	3	1	1	1	4	3	3	4	2	1	36,9	36,6	10	10	3400	0	0
05-249	03/08/2017	25	2	36	FORECARIAH	2	1	4	1	1	2	4	1	2	2	2	1	1	1	3	2	2	3	2	2	36,4	36,2	10	10	2800	0	0
03-011	31/08/2017	26	2	38	Gueckedou	2	1	2	3	2	1	2	1	2	2	1	1	1	1	3	2	2	2	1	2	36,6	35,4	8	10	3500	0	0
03-025	01/09/2017	22	3	38	Gueckedou	2	1	2	3	3	3	2	3	2	1	1	1	1	1	4	1	1	2	1	2	37	35,2	10	10	2900	0	0
03-043	29/05/2017	16	1	37	Gueckedou	1	2	2	3	1	2	2	3	1	1	1	1	1	1	2	1	1	1	1	2	36,8	35,8	9	10	2800	1	256
03-046	30/05/2017	38	2	37	Gueckedou	1	2	2	3	1	1	1	1	2	2	1	1	1	1	3	1	1	2	1	2	36,8	36	6	9	3350	0	0
03-051	03/09/2017	20	1	37	Gueckedou	1	1	2	3	3	2	1	3	2	1	1	1	1	1	3	1	1	2	1	1	37,2	36,4	9	10	3500	0	0
03-079	25/06/2017	30	3	38	Gueckedou	1	2	2	3	1	1	1	3	2	1	2	2	1	1	3	3	3	1	1	1	36,7	35,5	9	10	2900	0	0
03-089	27/06/2017	22	2	37	Gueckedou	2	1	4	3	1	2	2	1	2	1	1	1	1	1	3	2	2	2	1	2	36,8	35,6	6	8	3500	0	0
03-102	13/07/2017	19	2	37	Gueckedou	1	2	3	3	1	1	1	1	1	1	1	2	1	1	3	1	1	2	1	2	36,7	35,8	9	10	2500	0	0
03-128	22/07/2017	29	2	38	Gueckedou	2	1	2	3	1	1	2	1	2	1	1	1	1	1	3	4	4	2	1	2	37,5	36,2	9	10	2800	0	0
03-129	23/07/2017	18	2	37	Gueckedou	2	1	4	3	1	1	2	2	1	1	1	1	1	1	2	1	1	2	1	2	36,6	35,9	9	10	3100	0	0
03-132	24/07/2017	21	2	37	Gueckedou	1	2	2	3	2	2	2	1	2	1	1	1	2	3	5	2	2	2	1	2	36,5	36,2	9	10	3300	0	0
03-140	27/07/2017	17	1	38	Gueckedou	2	1	2	3	2	1	1	3	2	1	1	1	1	1	1	1	1	1	1	2	37,2	35,5	10	10	3000	0	0
03-149	29/07/2017	25	2	37	Gueckedou	2	1	2	3	1	2	2	1	2	1	1	1	1	1	3	2	2	2	1	2	37,7	35,7	7	9	3300	0	0
03-154	06/09/2017	20	1	37	Gueckedou	2	1	2	3	2	2	2	3	2	1	1	1	1	1	3	1	1	2	2	2	36,2	35,5	10	10	3200	0	0
03-157	08/08/2017	26	2	37	Gueckedou	2	1	2	3	2	2	2	1	2	1	1	1	2	3	3	2	2	2	1	2	37,5	35,9	10	10	3300	0	0
03-159	08/08/2017	28	2	37	Gueckedou	2	1	2	1	3	3	2	1	2	1	3	1	1	1	4	2	2	2	1	2	37,2	36,5	9	10	3800	0	0
03-162	10/08/2017	26	2	38	Gueckedou	2	1	2	3	3	2	2	1	2	1	2	1	1	2	2	2	2	1	1	2	38,9	35,7	8	10	1900	1	2880
03-168	12/08/2017	21	2	37	Gueckedou	2	1	2	3	3	2	4	1	2	1	1	1	1	1	1	1	1	1	2	2	36,8	36	10	10	3400	0	0
03-170	12/08/2017	32	2	37	Gueckedou	2	1	4	3	1	2	2	2	2	1	1	1	1	2	2	4	4	1	1	2	37,4	36	9	10	3100	0	0
03-177	14/08/2017	28	2	40	Gueckedou	2	1	2	3	3	3	2	1	2	1	1	1	1	2	4	3	3	2	1	2	36,7	36,9	10	10	3800	0	0
03-185	16/08/2017	26	2	28	Gueckedou	1	2	2	3	2	1	1	1	2	1	1	2	1	1	3	6	5	2	1	2	37,6	35,5	0	0	2200	0	0
03-196	23/08/2017	25	2	37	Gueckedou	1	2	2	3	2	1	1	1	1	1	1	2	1	1	1	2	2	1	2	2	36,5	35,8	10	10	2800	0	0
03-204	28/08/2017	28	2	38	Gueckedou	1	2	2	3	1	1	1	1	2	1	1	1	1	1	3	1	1	2	1	2	37,6	36,2	10	10	3200	0	0
03-213	02/09/2017	15	1	38	Gueckedou	1	2	2	3	3	3	1	3	2	2	1	2	1	2	3	1	1	2	1	2	38	35,9	8	10	2500	1	16960
03-214	02/09/2017	17	2	39	Gueckedou	1	2	2	3	1	1	1	1	2	1	1	1	1	2	3	1	1	2	1	2	37	36	10	10	3500	0	0
03-218	05/09/2017	17	2	37	Gueckedou	2	1	2	3	1	1	2	1	2	2	1	1	1	1	2	1	1	2	2	2	36,6	36,2	9	10	2800	0	0
03-219	05/09/2017	17	1	37	Gueckedou	2	1	2	3	1	2	1	3	1	1	1	1	1	1	2	1	1	2	1	1	36,5	35,8	6	9	3600	0	0
03-224	12/09/2017	19	2	36	Gueckedou	2	1	2	3	1	1	4	1	2	1	3	1	1	1	1	2	1	1	1	2	36,7	36	10	10	2600	1	96
03-240	22/09/2017	34	2	38	Gueckedou	1	2	2	3	1	1	1	2	2	1	1	2	1	1	5	6	6	2	1	2	36,8	36	10	10	4600	0	0
03-245	23/09/2017	19	2	37	Gueckedou	2	1	2	3	2	1	4	1	2	2	1	1	1	1	4	1	1	2	1	2	35,8	36,9	10	10	3400	0	0
10-002	03/05/2017	30	2	38	Kaloum	2	1	2	1	3	1	4	1	1	1	2	1	1	1	4	5	4	3	2	2	36	37,2	9	10	2500	0	0
10-003	07/05/2017	18	2	38	Kaloum	1	1	2	3	2	1	4	1	2	2	2	2	1	2	2	1	1	3	2	2	37	38	9	10	3700	0	0
10-011	08/05/2017	17	1	37	Kaloum	2	1	2	3	3	1	2	3	1	1	1	1	1	2	2	1	1	1	2	1	37	38	10	10	2500	0	0
10-016	09/05/2017	23	2	40	Kaloum	2	1	2	1	4	1	2	1	2	2	2	2	1	2	4	2	2	3	1	2	37	38	9	10	3600	0	0
10-017	09/05/2017	28	2	39	Kaloum	1	1	2	3	2	1	4	2	1	2	2	1	1	2	3	4	3	2	2	2	37	36	10	10	3000	0	0
10-018	10/05/2017	30	2	38	Kaloum	2	1	2	1	3	3	2	1	2	2	3	2	2	3	3	5	3	3	2	2	38	37,5	9	10	3500	0	0
10-023	10/05/2017	35	2	38	Kaloum	2	1	3	1	1	1	2	2	1	1	2	2	1	1	4	2	2	2	1	2	37	37,5	10	10	3100	0	0
10-024	11/05/2017	28	2	39	Kaloum	2	1	4	1	1	2	2	1	1	2	2	2	2	3	3	4	3	2	2	2	37	38	9	10	2800	0	0
10-034	16/05/2017	20	2	41	Kaloum	1	1	4	1	2	2	2	1	1	2	3	1	2	3	2	3	2	2	2	1	36	37,2	10	10	3300	0	0
10-041	17/05/2017	24	2	39	Kaloum	2	1	2	2	2	2	2	2	1	1	2	1	1	2	3	2	2	3	1	2	36	37	9	10	2500	0	0
10-066	26/05/2017	35	2	38	Kaloum	2	1	2	1	2	1	1	2	2	2	2	1	2	3	4	2	1	3	2	2	36,9	37	8	10	1100	0	0
10-068	27/05/2017	21	2	40	Kaloum	2	1	2	1	3	1	4	1	1	1	2	1	1	2	6	3	2	3	2	2	37	36,9	10	10	3100	0	0
10-075	30/05/2017	26	2	38	Kaloum	2	1	4	1	2	2	2	1	2	2	2	1	1	2	4	3	2	3	2	1	37	36	9	10	2800	0	0
10-081	01/06/2017	28	2	39	Kaloum	1	1	4	1	2	1	2	1	2	1	2	1	1	2	3	4	3	2	2	2	36,9	38	9	10	3000	0	0
10-086	02/06/2017	20	2	40	Kaloum	2	1	2	1	4	1	4	1	2	1	2	1	1	2	3	2	2	3	2	1	37	36,2	9	10	3600	0	0
10-094	06/06/2017	27	2	39	Kaloum	2	1	3	1	3	1	2	1	2	2	2	2	2	3	4	3	3	3	2	1	37	37,2	9	10	3800	0	0
10-096	06/05/2017	28	2	38	Kaloum	2	1	2	1	3	2	2	1	2	2	2	1	1	2	4	3	3	3	2	2	37,2	36,9	9	10	3400	0	0
10-099	07/06/2017	25	2	40	Kaloum	2	1	4	1	3	2	4	1	2	2	2	1	1	2	4	4	3	3	2	2	37,2	36	9	10	4200	0	0
10-104	07/06/2017	19	2	39	Kaloum	2	1	2	1	3	3	4	1	2	2	2	1	1	2	6	1	1	3	2	2	37,9	37	9	10	4000	0	0
10-109	09/06/2017	26	2	39	Kaloum	2	1	2	1	4	1	2	1	2	1	3	1	1	1	3	3	3	3	1	1	37	36,2	10	10	4200	0	0
10-124	12/06/2017	24	2	39	Kaloum	2	1	2	1	3	2	2	1	2	2	2	2	1	1	5	2	2	3	2	1	36,2	35,9	10	10	3400	0	0
10-126	12/06/2017	32	2	39	Kaloum	2	1	2	1	2	3	2	1	2	2	2	1	1	2	4	4	4	3	2	2	37	36,2	10	10	4000	0	0
10-128	13/06/2017	35	2	39	Kaloum	2	1	4	1	3	1	2	1	1	1	1	1	1	1	5	4	4	3	2	2	36,2	36,7	10	10	2800	0	0
10-138	14/06/2017	22	2	39	Kaloum	2	1	2	1	4	1	2	1	1	2	2	2	1	2	6	3	2	3	2	2	36,9	37	10	10	2000	0	0
10-139	14/06/2017	24	2	39	Kaloum	2	1	2	1	3	2	2	1	2	2	2	1	1	2	5	2	2	3	2	2	36,9	37,1	9	10	2600	0	0
10-140	14/06/2017	19	2	39	Kaloum	2	1	2	1	3	1	4	1	2	2	2	1	1	2	4	1	1	4	2	2	36	36,2	9	10	3600	0	0
10-148	15/06/2017	30	2	39	Kaloum	2	1	4	1	3	1	4	1	1	2	2	2	1	1	5	4	2	3	2	2	36,9	36	9	10	3000	0	0
10-151	14/06/2017	35	2	39	Kaloum	2	1	4	2	3	2	2	1	1	2	2	1	1	2	5	4	4	3	2	2	36,2	35,8	9	10	2000	0	0
10-153	15/06/2017	21	2	40	Kaloum	2	1	2	3	2	2	2	1	1	2	2	1	2	3	3	1	1	2	2	2	36,2	35,2	9	10	3100	0	0
10-155	15/06/2017	23	2	39	Kaloum	2	1	4	1	4	1	2	1	2	2	2	2	1	1	4	2	2	3	2	2	36	35	10	10	3000	0	0
10-157	15/06/2017	24	2	38	Kaloum	2	1	3	1	3	1	2	1	1	1	2	1	2	3	4	3	3	3	2	2	37,6	36,9	10	10	2800	0	0
10-167	16/06/2017	28	2	37	Kaloum	2	1	4	1	2	2	2	1	1	2	2	1	1	1	4	4	4	3	2	2	36,7	36	9	10	3000	0	0
10-171	30/06/2017	24	2	39	Kaloum	1	1	3	1	3	1	4	1	1	1	2	1	1	2	6	3	2	2	2	2	36	35	10	10	2900	0	0
10-172	30/06/2017	32	2	38	Kaloum	2	1	2	1	2	2	4	1	1	2	2	1	1	2	6	4	2	3	2	2	36	36,2	10	10	2900	0	0
10-175	30/06/2017	23	2	38	Kaloum	2	1	2	1	3	1	4	1	1	2	2	2	2	3	3	3	3	1	2	2	35,9	36	10	10	3400	0	0
10-189	04/07/2017	28	2	38	Kaloum	2	1	2	1	4	1	2	2	1	1	1	1	1	2	4	3	3	2	2	1	37	36,2	10	10	3300	0	0
10-193	04/07/2017	36	2	39	Kaloum	2	1	4	1	4	2	2	1	1	2	2	1	1	2	4	2	2	3	2	2	36,8	36,2	10	10	2500	0	0
10-196	05/07/2017	26	2	37	Kaloum	2	1	3	3	1	2	2	1	1	2	2	1	2	3	3	3	2	2	2	2	36	35,8	10	10	3900	0	0
10-199	05/07/2017	29	2	38	Kaloum	2	1	2	1	3	1	4	1	1	2	2	1	2	3	3	2	2	2	2	2	37	36,2	10	10	3200	0	0
10-201	06/07/2017	25	2	37	Kaloum	2	1	3	1	3	2	4	1	1	2	2	1	1	2	6	2	2	4	1	2	36,2	35,9	8	9	2800	0	0
10-205	06/07/2017	36	2	39	Kaloum	1	1	2	1	1	1	2	1	1	2	2	2	1	2	1	3	3	1	1	2	36	37,2	9	10	2700	0	0
10-208	07/07/2017	25	2	39	Kaloum	2	1	4	1	1	2	2	1	1	2	2	1	2	3	4	3	3	4	2	2	37,6	37,2	10	10	2600	0	0
10-215	08/07/2017	27	2	38	Kaloum	2	1	4	1	3	2	2	1	2	2	2	1	2	3	4	2	2	4	2	2	36,9	35,8	9	10	3000	0	0
10-217	08/07/2017	30	2	40	Kaloum	2	1	4	2	4	2	2	1	2	2	2	1	2	3	4	4	3	4	2	2	37	36,8	9	10	3700	0	0
10-227	11/07/2017	28	2	38	Kaloum	2	1	2	1	3	2	4	1	1	1	2	1	1	2	3	1	1	3	2	2	35,2	35	10	10	3500	0	0
10-233	11/07/2017	20	2	39	Kaloum	2	1	2	1	3	2	2	1	1	2	2	1	1	2	3	2	2	0	1	2	37	35,2	10	10	3100	0	0
10-250	17/07/2017	36	2	37	Kaloum	2	1	2	1	3	1	2	1	1	1	1	1	1	2	6	3	2	4	2	2	36,2	36	10	10	2400	0	0
06-004	24/05/2017	19	2	38	Kankan	2	1	3	3	2	2	2	1	2	2	3	1	1	1	4	1	1	2	2	1	37,1	35,9	8	10	3000	0	0
06-040	03/06/2017	20	2	36	Kankan	2	1	2	3	1	1	1	1	2	2	3	1	1	1	1	2	2	1	2	1	36,8	36,7	10	10	2900	0	0
06-052	06/06/2017	29	2	37	Kankan	2	2	2	3	1	1	1	1	2	2	2	2	1	1	4	1	1	2	2	1	36,9	37	8	10	1900	0	0
06-064	08/06/2017	34	2	37	Kankan	2	1	2	1	2	2	4	1	2	2	2	1	1	1	4	1	1	4	2	2	37	36,8	9	10	3000	0	0
06-070	08/06/2017	39	2	36	Kankan	2	1	4	3	2	2	3	1	2	1	2	1	2	3	2	2	2	2	2	2	36,8	36,5	9	10	2900	0	0
06-099	14/06/2017	26	2	36	Kankan	1	1	2	3	3	2	4	1	2	2	2	1	1	1	2	3	3	2	1	2	37,3	37,2	9	10	3400	1	80
06-128	20/06/2017	42	2	38	Kankan	2	1	2	1	2	2	4	1	2	2	2	1	1	1	5	3	2	5	1	2	37,5	37,2	10	10	2250	0	0
06-146	24/06/2017	17	2	36	Kankan	1	1	3	1	3	2	2	3	2	1	2	1	1	1	3	1	1	3	2	1	37,8	36,9	8	10	2200	0	0
06-157	25/06/2017	26	2	37	Kankan	2	1	2	3	3	2	4	1	2	1	1	1	1	2	4	1	1	3	1	2	37,4	36,3	10	10	3000	0	0
06-199	05/07/2017	40	2	40	Kankan	2	1	4	3	1	1	4	2	2	2	1	1	1	1	3	3	2	3	1	1	37,6	36,2	9	10	2350	0	0
06-203	06/07/2017	20	2	37	Kankan	2	1	2	3	2	1	2	1	1	2	1	1	1	3	3	3	3	3	1	1	36,1	35,2	7	9	3200	1	13080
06-237	13/07/2017	22	2	36	Kankan	2	1	3	1	3	2	2	1	1	2	1	1	2	3	2	4	4	2	1	2	37,6	37,3	8	9	3100	0	0
22-237	01/05/2018	21	1	37	Kindia	2	1	2	1	3	1	2	3	1	1	2	1	2	3	3	1	1	2	2	2	37,1	36,5	9	9	2900	1	352
22-249	14/05/2018	28	1	38	Kindia	2	1	4	2	4	1	2	3	2	2	3	1	2	3	4	1	1	2	1	2	37,6	36,4	9	10	3000	0	0
08-010	08/05/2007	24	2	36	MATAM	2	1	2	1	4	1	2	2	2	2	1	1	2	3	3	1	1	3	2	2	37,4	36,9	9	10	2600	1	32
08-036	28/05/2007	24	2	35	MATAM	2	1	4	3	2	1	2	1	2	2	1	1	1	1	4	2	2	3	2	2	37	36,3	10	10	2800	1	892
08-039	29/05/2007	27	2	36	MATAM	2	1	4	1	4	1	2	1	2	2	3	1	1	1	4	2	2	3	1	2	36,4	36,6	9	10	3400	0	0
08-050	30/05/2007	24	2	39	MATAM	2	1	2	2	4	1	4	2	2	2	3	1	2	3	3	4	2	3	2	2	36,4	36,9	10	10	3900	0	0
08-080	25/06/2007	25	2	38	MATAM	2	1	4	1	3	2	2	1	2	2	2	1	1	1	5	2	2	3	2	2	36,5	36,8	10	10	3600	0	0
08-083	25/06/2007	36	2	40	MATAM	2	1	4	1	1	1	1	1	2	2	1	1	1	1	3	4	4	2	1	2	36,9	36,3	10	10	3600	0	0
08-096	27/06/2007	20	2	36	MATAM	2	1	4	3	1	1	2	1	2	2	1	1	1	1	2	4	4	2	2	2	36,9	36,6	10	10	3300	0	0
08-108	28/06/2007	20	2	35	MATAM	2	1	4	1	1	1	4	1	2	2	1	1	2	3	2	1	1	2	2	2	37,4	36,9	10	10	2400	1	48
08-112	28/06/2007	22	2	37	MATAM	2	1	2	3	1	1	1	2	2	1	1	1	2	3	5	2	1	2	2	1	36,7	36,5	9	10	2700	0	0
08-119	30/06/2007	28	2	38	MATAM	2	1	2	3	1	1	1	2	2	2	1	1	2	3	4	5	5	2	1	1	36	36	9	10	2800	0	0
08-132	30/06/2017	33	2	38	MATAM	2	1	2	2	1	1	2	1	2	2	1	1	1	2	2	2	1	2	2	2	36,7	36,6	10	10	3000	0	0
08-154	09/07/2007	25	2	39	MATAM	2	1	4	3	1	1	1	1	2	2	1	1	1	1	3	3	3	3	1	2	36,4	36	8	9	3300	0	0
08-155	09/07/2007	27	2	37	MATAM	2	1	2	3	1	1	1	2	1	2	1	2	2	3	3	2	1	2	2	2	37,4	36,6	8	9	2500	0	0
08-157	09/07/2007	22	3	36	MATAM	2	1	4	3	3	2	2	3	2	2	1	1	1	1	3	1	1	3	2	2	36,4	38	10	10	2600	0	0
08-175	02/07/2007	28	2	36	MATAM	2	1	2	3	1	1	1	2	2	2	1	1	1	1	0	5	5	2	2	1	37,4	36,7	10	10	3000	0	0
08-208	08/07/2007	19	2	36	MATAM	2	1	4	1	1	2	4	2	2	2	1	1	1	2	3	1	1	3	2	2	36,9	36,3	10	10	2700	0	0
08-213	09/07/2007	26	2	37	MATAM	2	1	2	3	1	1	1	1	1	2	1	1	1	1	3	3	2	3	2	1	36	36	10	10	3000	0	0
08-214	09/07/2007	22	2	39	MATAM	2	1	2	3	1	1	1	2	1	2	1	1	1	1	3	6	6	3	2	1	37,4	38	10	10	3300	0	0
08-239	26/07/2007	27	2	36	MATAM	2	1	4	1	3	1	2	1	2	2	3	1	1	1	4	3	3	4	2	1	36,9	36,6	10	10	3400	0	0
08-244	03/08/2007	25	2	36	MATAM	2	1	4	1	1	2	4	1	2	2	2	1	1	1	3	2	2	3	2	2	36,4	36,2	10	10	2800	0	0
09-006	18/05/2017	29	2	42	N'Zérékoré	2	1	2	3	3	1	2	1	1	2	3	1	1	1	4	3	3	4	2	2	36,6	37,1	10	10	3100	0	0
09-016	24/05/2017	25	3	37	N'Zérékoré	2	1	3	3	1	2	2	3	1	1	2	1	1	1	3	4	4	3	2	2	37,5	36,8	10	10	2800	0	0
09-038	01/06/2017	25	3	36	N'Zérékoré	2	1	2	3	1	1	1	3	2	2	2	1	2	3	1	1	1	1	2	2	37	36,8	10	10	2900	0	0
09-045	02/06/2017	20	2	43	N'Zérékoré	2	1	4	3	3	2	2	1	2	2	2	2	1	1	4	2	2	2	2	2	37,5	35,9	10	10	4000	0	0
09-049	02/06/2017	28	2	37	N'Zérékoré	2	1	2	3	1	1	4	1	1	1	3	1	2	3	4	7	7	4	2	1	36,5	36,6	8	10	2700	0	0
09-053	05/06/2017	22	2	37	N'Zérékoré	1	1	2	3	1	1	4	1	2	1	2	1	1	1	2	3	3	2	1	1	36,5	36	10	10	3500	0	0
09-054	06/06/2017	18	2	36	N'Zérékoré	1	1	3	3	2	1	3	1	1	1	3	1	2	3	3	1	1	3	2	2	36,3	36,6	10	10	3200	1	6400
09-063	13/06/2017	35	2	42	N'Zérékoré	2	1	3	3	1	1	3	1	2	2	2	1	1	1	3	6	6	1	2	2	37,2	36,9	10	10	3700	0	0
09-066	14/06/2017	30	2	38	N'Zérékoré	2	1	2	1	1	1	4	1	2	1	2	2	1	1	1	4	4	1	2	2	36	35,2	8	10	3500	1	64
09-083	23/06/2017	40	2	36	N'Zérékoré	2	1	2	3	1	2	2	2	2	2	2	1	2	3	4	5	5	4	2	1	36	36,3	8	10	3200	0	0
09-098	04/07/2017	37	2	37	N'Zérékoré	2	2	2	3	1	2	2	1	2	2	2	1	2	3	2	7	7	2	2	2	36,7	36,6	10	10	2400	1	32
09-099	04/07/2017	28	2	43	N'Zérékoré	2	1	3	3	1	1	4	1	1	1	2	1	1	2	4	6	6	2	2	2	36,9	37,3	8	10	2700	0	0
09-113	08/07/2017	35	2	37	N'Zérékoré	2	2	2	3	1	1	1	2	1	1	2	1	1	1	0	5	5	0	2	2	37	36,5	8	10	3500	0	0
09-135	13/07/2017	25	2	37	N'Zérékoré	2	1	2	3	3	1	1	1	1	1	1	1	2	3	3	4	4	2	2	1	37	36,7	8	10	3450	0	0
09-139	14/07/2017	29	2	39	N'Zérékoré	1	1	3	1	4	2	4	1	2	2	3	1	1	1	4	2	2	4	1	2	36,1	37,6	10	10	3600	0	0
09-153	19/07/2017	33	2	39	N'Zérékoré	2	2	3	3	1	2	2	2	2	2	2	1	1	1	2	8	8	2	2	2	37,8	37,3	10	10	3700	0	0
09-157	20/07/2017	32	2	32	N'Zérékoré	2	2	2	3	1	1	1	1	1	1	2	1	2	2	2	4	4	2	2	2	36,1	35,9	10	10	1900	0	0
09-158	20/07/2017	29	2	38	N'Zérékoré	2	2	4	3	1	3	4	2	2	1	2	1	2	3	2	4	4	2	2	2	36,9	35,6	10	10	2900	0	0
09-176	23/07/2017	19	2	37	N'Zérékoré	2	2	4	3	1	1	3	1	2	2	1	1	2	3	2	2	2	2	2	2	36,3	36,7	10	10	3400	0	0
09-177	23/07/2017	32	2	39	N'Zérékoré	2	1	2	3	1	2	2	1	2	2	3	1	2	3	1	4	4	1	2	2	36,3	37,3	10	10	4000	0	0
09-179	24/07/2017	25	2	41	N'Zérékoré	2	1	3	3	1	1	4	1	2	1	3	1	1	1	3	4	4	3	1	2	36,7	36,8	10	10	3500	0	0
09-180	24/07/2017	23	2	37	N'Zérékoré	2	1	4	3	1	1	4	2	2	2	3	1	1	1	2	3	3	2	2	1	37,3	36,7	10	10	3500	0	0
09-224	01/08/2017	28	2	39	N'Zérékoré	2	1	4	3	1	1	2	1	2	1	2	1	2	3	0	3	3	0	1	1	37,4	37,1	10	10	3400	0	0
09-226	01/08/2017	26	3	39	N'Zérékoré	2	1	4	3	4	2	2	3	1	1	1	2	1	1	4	2	2	3	1	2	38,6	37,5	10	10	3500	0	0
09-228	01/08/2017	30	2	40	N'Zérékoré	2	1	4	3	1	1	2	1	1	1	1	1	2	3	2	5	5	2	1	1	37,5	37,6	8	10	4700	0	0
09-237	04/08/2017	24	3	41	N'Zérékoré	2	1	3	3	1	2	2	3	1	1	3	1	2	3	4	3	3	2	2	2	36,9	37,1	10	10	3200	0	0
23-008	08/05/2017	28	2	37	Ratoma	2	1	2	1	1	2	2	1	2	2	3	2	1	2	1	5	4	1	2	2	37,6	35,2	8	10	3240	0	0
23-011	09/05/2017	17	2	36	Ratoma	2	1	4	1	3	1	4	1	2	1	2	2	2	3	5	1	1	2	2	2	37,3	35,2	7	9	2810	0	0
23-014	10/05/2017	22	1	40	Ratoma	2	1	4	1	4	1	2	3	2	2	1	1	1	2	2	2	2	1	2	2	37,3	38,1	8	10	2800	0	0
23-020	11/05/2017	20	2	38	Ratoma	2	1	4	1	1	2	2	1	1	2	2	2	1	1	2	2	2	2	1	2	37,3	35,1	7	9	2110	0	0
23-030	15/05/2017	27	2	40	Ratoma	2	1	1	1	4	3	2	1	1	1	2	2	2	3	3	3	2	3	1	2	37,3	36,3	7	9	3500	0	0
23-037	16/05/2017	27	2	38	Ratoma	2	1	2	3	1	2	4	1	2	1	2	2	1	1	4	3	3	2	2	2	37,5	38,2	9	10	2940	0	0
23-069	30/05/2017	28	2	40	Ratoma	2	1	4	3	3	1	4	1	2	2	2	2	2	3	5	3	3	3	2	2	37,6	38,5	8	9	3100	0	0
23-081	01/06/2017	24	2	36	Ratoma	2	1	4	1	1	2	2	1	2	2	2	2	2	3	3	5	5	3	2	1	37,8	36,3	8	9	2450	0	0
23-085	02/06/2017	25	2	37	Ratoma	2	1	4	1	1	1	3	1	2	2	2	2	2	3	1	4	4	1	2	1	37,8	38,2	9	10	2800	0	0
23-110	13/06/2017	29	2	37	Ratoma	2	1	2	3	1	1	4	2	2	1	2	2	2	3	2	4	4	2	1	1	38,1	38,4	9	10	2600	0	0
23-120	14/06/2017	34	2	40	Ratoma	2	1	2	1	1	2	2	1	2	2	2	1	1	1	4	3	3	4	2	2	38,1	38,6	7	9	3200	0	0
23-133	20/06/2017	18	1	40	Ratoma	2	1	4	1	3	1	2	3	2	1	1	1	2	3	3	1	1	2	2	2	37,1	37	8	9	3200	0	0
23-141	22/06/2017	23	2	42	Ratoma	2	1	2	1	4	1	4	1	2	1	2	2	2	3	2	4	4	2	2	2	36,7	37,1	8	9	3900	0	0
23-143	23/06/2017	23	2	37	Ratoma	2	1	1	1	3	1	2	1	2	2	2	2	2	3	3	1	1	3	2	2	36,7	37	8	9	3000	0	0
23-148	29/06/2017	26	2	39	Ratoma	1	1	4	2	3	2	2	1	2	2	2	2	2	3	3	6	5	2	2	2	36,6	37,4	8	9	3800	0	0
23-151	30/06/2017	21	2	37	Ratoma	2	1	2	1	3	1	4	1	2	2	2	2	1	2	3	2	2	2	2	2	36,1	38,2	8	9	3200	0	0
23-164	05/07/2017	20	2	37	Ratoma	2	1	2	1	1	1	2	2	2	2	2	1	1	2	1	2	2	1	2	2	37,1	36,4	8	9	2600	0	0
23-172	07/07/2017	35	2	40	Ratoma	2	1	4	1	3	1	2	1	2	2	2	2	1	1	3	4	3	3	2	2	36,7	37,7	8	9	2850	0	0
23-179	10/07/2017	16	3	37	Ratoma	2	1	1	1	3	2	2	3	1	1	2	2	2	3	4	1	1	3	2	2	37,5	36,5	9	10	2700	0	0
23-189	13/07/2017	29	2	40	Ratoma	2	1	2	2	4	3	2	1	2	2	3	1	1	1	4	1	1	3	1	2	37,2	36,1	9	10	3800	0	0
23-205	18/07/2017	19	2	38	Ratoma	2	1	2	1	3	1	3	1	2	2	2	2	2	3	5	1	1	3	2	2	36,4	36,2	8	9	4000	0	0
23-207	19/07/2017	18	2	37	Ratoma	2	1	2	3	1	1	4	1	2	1	2	2	2	3	3	2	2	3	2	2	36,4	36,1	7	8	2250	0	0
23-216	22/07/2017	34	2	37	Ratoma	2	1	2	1	1	2	2	1	2	2	2	2	1	1	1	4	4	1	2	2	37	36,7	8	9	2780	0	0
23-223	23/07/2017	25	2	33	Ratoma	2	1	2	1	1	1	4	1	1	1	3	2	2	3	0	3	3	0	2	1	36,6	36,5	9	9	2700	0	0
23-226	24/07/2017	35	2	38	Ratoma	2	1	4	1	2	2	2	2	1	2	3	2	1	2	5	3	2	1	2	2	36,2	35	8	9	3300	0	0
23-230	24/07/2017	29	2	37	Ratoma	2	1	1	3	1	1	4	2	1	1	2	1	2	3	3	5	3	3	2	2	36,7	36,4	7	8	3250	0	0
23-233	31/07/2017	33	2	40	Ratoma	2	1	4	1	2	2	2	1	2	2	2	2	1	2	3	5	5	3	2	2	36,6	36,5	8	9	4600	0	0
23-237	31/07/2017	19	1	37	Ratoma	2	1	2	1	2	2	2	3	1	1	2	1	2	3	1	3	3	1	2	1	37,3	38	8	9	2600	0	0
23-239	01/08/2017	19	2	37	Ratoma	2	1	2	1	1	1	2	1	1	2	2	2	2	3	4	1	1	3	2	2	37	38,1	9	10	3000	0	0
23-240	01/08/2017	23	2	38	Ratoma	2	1	2	1	3	1	2	1	2	1	2	2	2	3	4	2	2	3	1	2	37	38,1	8	9	3500	0	0
23-013	21/05/2017	22	2	39	Siguiri	2	1	4	1	3	1	2	1	1	1	2	1	2	3	1	2	2	1	2	1	36,2	35,9	8	9	2900	0	0
23-015	23/05/2017	23	2	38	Siguiri	2	1	2	1	2	1	4	1	1	1	2	1	1	2	1	3	3	1	2	1	36,2	37	10	10	3000	0	0
23-017	24/05/2017	20	2	38	Siguiri	2	1	2	1	1	1	4	1	1	1	2	1	1	2	2	2	2	1	2	1	36,5	35,8	9	10	3000	0	0
23-020	26/05/2017	22	2	39	Siguiri	2	1	2	1	1	2	2	1	2	1	1	1	1	2	2	3	3	2	2	1	37,1	36,3	10	10	3000	0	0
23-022	29/05/2017	20	2	38	Siguiri	2	1	2	3	1	1	4	1	2	2	3	2	2	3	2	3	2	2	2	2	37	37,5	9	10	3800	0	0
23-027	01/06/2017	23	2	36	Siguiri	2	1	2	1	2	2	4	1	1	1	3	1	1	2	3	3	3	2	2	1	37,2	36,8	10	10	3200	0	0
23-034	07/06/2017	32	2	40	Siguiri	2	1	2	1	3	2	4	1	1	1	2	1	2	3	2	5	3	2	1	2	36,2	38	9	10	5000	0	0
23-042	14/06/2017	19	2	38	Siguiri	1	1	2	1	3	2	4	1	1	2	2	1	1	1	2	1	1	2	2	1	37,5	36,8	9	10	3600	0	0
23-049	19/06/2017	19	2	39	Siguiri	2	1	4	1	3	2	2	1	1	2	2	1	1	1	3	2	1	1	2	2	36,5	37,1	8	10	2500	0	0
23-051	29/06/2017	28	2	28	Siguiri	2	1	4	1	4	2	4	1	1	2	2	1	1	1	4	2	2	2	1	1	37,5	36,5	8	10	1800	0	0
23-067	03/07/2017	22	2	39	Siguiri	2	1	2	1	3	1	2	1	1	2	2	1	2	3	2	2	2	2	2	1	36	35,9	10	10	2900	0	0
23-070	03/07/2017	23	2	38	Siguiri	2	1	2	1	2	1	4	1	1	2	2	1	1	2	4	3	3	3	1	1	36	35,5	9	10	3000	0	0
23-089	08/07/2017	26	2	38	Siguiri	2	1	4	1	1	1	2	1	1	1	2	1	1	1	0	3	3	2	2	1	37,3	36,5	10	10	3200	0	0
23-090	08/07/2017	17	2	38	Siguiri	2	2	2	3	1	1	1	1	2	2	2	2	1	1	3	2	2	0	1	1	37,5	38	9	10	3000	0	0
23-118	24/07/2017	20	2	38	Siguiri	2	2	2	3	1	1	2	2	1	1	2	1	1	1	3	1	1	1	1	1	35,9	36,5	9	10	3000	0	0
23-122	26/07/2017	20	2	39	Siguiri	2	2	3	3	1	1	1	1	2	1	2	1	1	1	4	2	2	2	1	1	37,2	36,2	10	10	3200	0	0
23-132	29/07/2017	25	2	38	Siguiri	2	2	2	3	1	1	2	1	2	1	1	1	1	2	3	3	3	2	2	1	36,3	37,5	9	10	3400	0	0
23-134	29/07/2017	25	2	38	Siguiri	2	2	3	3	1	1	1	1	2	1	2	2	2	3	2	3	3	0	1	1	37,5	36,9	7	10	4000	0	0
23-143	30/07/2017	23	2	38	Siguiri	2	2	3	3	1	1	1	1	2	2	1	1	1	1	5	2	2	2	2	1	37,9	36,2	10	10	3200	0	0
23-147	03/08/2017	20	2	38	Siguiri	2	1	2	1	2	1	4	1	2	1	2	1	1	1	4	2	2	2	2	1	36,2	35,9	10	10	2800	0	0
23-157	23/08/2017	23	2	38	Siguiri	2	1	4	1	3	1	2	1	1	1	2	1	1	1	3	2	2	3	2	1	37,2	36,8	10	10	2700	0	0
23-163	28/08/2017	27	2	38	Siguiri	2	1	2	3	2	1	2	1	1	1	2	1	2	3	7	3	3	1	2	2	37	37,5	10	10	2900	0	0
23-164	28/08/2017	28	2	38	Siguiri	2	2	3	3	1	1	2	1	2	1	2	1	1	1	2	3	3	2	2	1	36,9	36,6	2	2	2600	0	0
23-180	07/09/2017	19	2	38	Siguiri	2	1	4	1	1	1	4	2	1	2	2	1	1	1	2	2	2	2	2	1	38	37,9	7	10	3800	0	0
23-195	19/08/2017	27	2	38	Siguiri	2	1	4	1	1	1	4	1	1	2	2	1	1	1	1	4	6	2	1	1	37,6	37	9	10	4200	0	0
23-207	21/09/2017	23	2	38	Siguiri	2	1	2	1	1	1	4	1	1	1	2	1	1	2	2	3	3	2	2	1	36,6	37,1	10	10	3000	0	0
23-224	24/09/2017	18	2	40	Siguiri	2	1	2	1	1	1	2	1	1	1	2	1	1	2	2	3	3	2	2	1	36,6	36,8	10	10	3200	1	45
23-230	28/09/2017	25	2	38	Siguiri	2	2	3	3	1	1	1	1	2	2	1	1	1	2	3	2	2	3	2	1	37,9	36,2	10	10	3000	0	0
23-231	27/09/2017	22	2	38	Siguiri	2	2	2	3	1	1	2	2	2	1	2	1	2	3	4	1	1	2	2	1	38,1	36,4	3	3	5000	0	0
23-236	27/09/2017	19	2	38	Siguiri	2	1	2	1	1	1	2	2	2	1	3	1	1	1	3	1	1	3	2	1	36,4	37,5	10	10	2600	1	102
23-239	27/09/2017	22	2	39	Siguiri	2	1	2	1	2	1	2	1	1	1	2	1	1	1	2	3	2	2	2	1	36,9	36,8	10	10	4000	0	0
05-003	14/05/2017	26	2	36	FORECARIAH	2	1	4	3	2	2	2	1	1	2	2	2	1	1	2	2	2	2	2	2	36,8	37,1	10	10	3500	0	0
05-009	18/05/2017	17	3	38	FORECARIAH	2	1	4	1	3	3	2	1	2	2	1	1	2	3	0	1	1	0	2	1	37,1	37,2	10	10	2400	0	0
05-023	26/05/2017	19	3	36	FORECARIAH	2	2	2	3	2	1	2	1	2	2	2	1	2	3	2	1	1	2	2	2	37	36,3	9	10	2700	0	0
05-029	26/05/2017	19	1	36	FORECARIAH	2	1	2	1	3	3	4	2	2	2	1	1	1	1	4	1	1	3	2	2	37,1	37,4	10	10	2300	0	0
05-057	06/06/2017	26	2	36	FORECARIAH	2	1	4	1	3	1	4	2	2	2	2	1	1	2	4	3	3	3	2	2	37	36,5	9	10	3400	0	0
05-064	09/06/2017	21	2	36	FORECARIAH	2	1	4	3	1	1	1	1	2	2	2	1	2	3	5	2	2	3	1	2	37,1	37	10	10	3500	0	0
05-066	10/06/2017	23	2	36	FORECARIAH	2	1	2	3	1	1	2	1	2	2	2	1	2	3	4	3	3	2	1	2	37,6	36,1	10	10	2800	0	0
05-074	24/06/2017	28	2	35	FORECARIAH	2	1	4	1	4	3	2	1	2	2	1	1	1	1	5	2	1	4	2	2	36,9	37	9	10	3400	0	0
05-075	24/05/2017	25	2	36	FORECARIAH	2	2	2	1	3	3	4	1	2	2	1	1	1	1	4	2	2	2	2	2	36,9	36,2	10	10	3300	0	0
05-078	24/06/2017	17	2	40	FORECARIAH	2	1	4	1	3	3	4	2	2	2	1	1	1	1	3	1	1	2	1	2	36,7	36,5	0	0	2200	0	0
05-109	28/06/2017	16	2	36	FORECARIAH	2	1	2	1	2	2	2	1	2	2	1	1	2	3	3	1	1	3	2	2	36,7	36,5	10	10	2700	0	0
05-113	28/06/2017	22	2	38	FORECARIAH	2	1	4	1	1	1	1	2	2	2	1	1	1	2	3	2	2	3	2	2	36,7	36,7	10	10	2600	0	0
05-146	06/07/2017	24	2	36	FORECARIAH	2	2	2	3	1	1	2	1	1	2	1	1	2	3	2	3	3	2	2	1	36,6	36,3	10	10	2600	0	0
05-181	13/07/2017	23	2	38	FORECARIAH	2	1	4	3	1	2	4	1	1	2	1	1	2	3	3	2	2	2	2	1	36,7	36	8	10	2700	0	0
05-191	16/07/2017	23	2	36	FORECARIAH	2	1	4	1	3	3	4	1	2	2	1	1	1	2	2	2	2	2	2	2	37,6	36,7	10	10	2700	0	0
05-207	17/07/2017	20	2	36	FORECARIAH	2	1	4	3	1	1	2	2	2	2	1	1	2	3	2	1	1	2	2	2	37,2	36,4	10	10	2700	0	0
05-213	18/07/2017	23	2	36	FORECARIAH	2	1	4	1	3	2	2	1	2	2	1	1	1	2	3	2	2	3	2	1	36,1	36	10	10	2600	0	0
05-222	20/07/2017	32	2	33	FORECARIAH	2	1	4	3	1	1	1	2	1	2	1	2	2	3	2	6	6	2	2	1	36,8	36	10	10	1900	1	21720
03-008	29/08/2017	24	2	37	Gueckedou	1	2	2	3	1	1	1	1	1	1	1	1	1	1	3	2	2	2	2	2	36,5	35,6	10	10	3200	0	0
03-009	03/05/2017	24	2	37	Gueckedou	1	2	2	3	2	1	1	1	1	1	1	1	1	1	2	2	2	1	2	1	37,4	35	10	10	2500	0	0
03-014	31/08/2017	27	2	37	Gueckedou	2	1	2	3	2	1	3	1	2	1	1	1	1	1	3	2	2	2	1	2	37,7	36,2	10	10	3900	1	2720
03-016	01/09/2017	18	1	37	Gueckedou	2	1	4	3	1	2	2	3	2	2	1	1	1	1	4	1	1	2	1	2	37,2	36	10	10	3000	0	0
03-018	01/09/2017	25	2	38	Gueckedou	1	2	2	3	1	1	1	1	1	1	1	1	1	1	3	2	2	2	2	1	38	35,2	7	9	3300	1	5480
03-035	03/09/2017	28	2	37	Gueckedou	2	1	4	3	1	1	4	2	2	1	1	1	1	1	1	3	3	1	1	1	36,9	37	10	10	3500	0	0
03-042	03/09/2017	28	2	37	Gueckedou	2	1	2	3	2	2	2	1	2	1	1	1	1	1	4	2	2	2	2	2	36,5	35	10	10	3000	0	0
03-048	30/05/2017	22	3	37	Gueckedou	1	2	2	3	2	1	1	3	2	1	1	2	1	1	2	2	2	2	2	1	37	36	9	10	3700	0	0
03-055	04/09/2017	25	2	38	Gueckedou	1	2	3	3	1	1	1	1	2	1	1	1	1	1	3	2	2	2	2	2	37,7	36	10	10	3800	1	0
03-057	06/06/2017	25	2	37	Gueckedou	2	1	2	3	2	1	2	2	2	1	1	1	1	1	4	2	2	2	2	2	37,2	36,3	9	10	3500	0	0
03-061	06/06/2017	15	1	37	Gueckedou	1	2	2	3	1	1	1	3	1	1	1	1	1	1	3	1	1	1	1	2	37,5	35,5	9	10	3400	0	0
03-075	04/09/2017	26	2	37	Gueckedou	1	2	2	3	1	1	1	1	2	1	1	2	1	2	2	5	5	1	1	2	37,8	36,2	9	10	3200	1	192
03-077	05/09/2017	27	2	37	Gueckedou	1	2	2	3	1	2	2	2	1	1	1	2	2	3	4	2	2	1	1	1	36,6	36,5	9	10	2900	0	0
03-078	25/06/2017	20	3	37	Gueckedou	1	2	2	3	1	1	1	3	1	1	1	2	1	1	2	2	2	1	2	1	36,8	35	9	10	3200	0	0
03-080	25/06/2017	19	3	37	Gueckedou	1	2	2	3	1	1	1	3	1	1	1	1	1	1	2	2	2	2	1	2	36,8	35,6	9	10	3400	0	0
03-082	26/06/2017	19	1	37	Gueckedou	2	1	2	3	1	2	1	3	2	1	1	1	2	3	1	3	2	1	1	2	37,5	35,5	7	9	3250	0	0
03-091	01/07/2017	17	2	37	Gueckedou	2	1	2	3	2	2	2	1	2	1	1	1	1	1	3	1	1	1	1	2	36,5	35,8	10	10	3200	0	0
03-098	10/07/2017	29	2	37	Gueckedou	2	1	2	3	1	1	4	1	2	1	1	1	2	3	3	3	3	1	2	2	37,7	35,8	9	10	4100	1	144
03-122	21/07/2017	23	1	37	Gueckedou	2	1	2	3	1	2	1	3	2	1	1	1	1	1	3	1	1	2	2	2	37,5	36	9	10	3200	0	0
03-123	21/07/2017	25	2	37	Gueckedou	2	1	4	3	2	2	2	1	2	1	1	1	1	1	3	3	3	2	1	2	37,8	36,5	9	10	3200	0	0
03-124	21/07/2017	18	3	37	Gueckedou	2	1	4	3	3	3	2	3	1	1	1	1	1	1	3	1	1	1	1	2	36,8	35,5	10	10	3000	0	0
03-130	23/07/2017	30	2	32	Gueckedou	1	2	2	3	2	2	4	1	2	2	1	1	1	1	4	4	3	2	1	2	36,8	35,6	9	10	2000	0	0
03-139	27/07/2017	28	2	37	Gueckedou	1	2	2	3	2	1	1	1	1	1	1	1	1	1	1	1	1	1	2	1	37,5	35	6	8	3000	0	0
03-141	28/08/2017	27	2	37	Gueckedou	2	1	2	3	3	2	2	1	2	1	1	1	1	1	3	2	2	1	1	2	36,5	36,7	9	10	2800	0	0
03-153	06/09/2017	23	3	37	Gueckedou	1	1	2	3	3	2	1	3	2	1	1	1	1	1	3	2	2	2	1	2	37,7	35	10	10	3100	1	145280
03-158	08/08/2017	24	2	37	Gueckedou	2	1	2	3	1	2	4	1	2	1	3	1	1	1	2	2	2	2	1	2	36,8	36,2	9	10	3600	0	0
03-160	08/08/2017	27	2	37	Gueckedou	2	1	3	3	1	1	2	1	2	1	1	1	1	1	3	2	2	2	2	2	36,6	36	9	10	3200	0	0
03-173	13/08/2017	20	2	37	Gueckedou	2	1	2	3	3	1	2	1	1	1	1	1	1	1	1	1	1	1	1	2	37,5	36	9	10	3200	0	0
03-195	23/08/2017	30	2	37	Gueckedou	2	1	2	3	1	1	2	2	1	1	1	1	1	1	3	7	7	2	1	2	36,8	35	0	0	3300	0	0
03-200	27/08/2017	20	2	37	Gueckedou	2	1	2	3	2	2	2	1	2	1	1	2	1	1	2	1	1	2	1	2	36,5	35,2	9	10	3900	1	480
03-222	12/09/2017	18	2	40	Gueckedou	1	2	2	3	2	2	3	1	2	1	1	1	2	3	3	1	1	1	1	2	37,6	35	6	8	3600	1	320
03-225	12/09/2017	30	2	37	Gueckedou	1	2	2	3	1	1	1	1	2	1	1	1	1	1	3	1	0	2	2	2	36,5	35	0	0	3500	0	0
03-226	14/09/2017	16	1	37	Gueckedou	1	2	2	3	1	2	1	3	2	1	1	1	1	1	2	1	1	2	1	2	36,8	35	10	10	2500	0	0
03-239	21/09/2017	38	2	38	Gueckedou	2	1	2	3	1	1	1	2	2	1	1	1	1	1	3	4	4	2	2	2	37,8	37,2	10	10	2900	1	64
03-244	23/09/2017	16	1	37	Gueckedou	2	1	2	3	2	3	4	3	2	1	1	1	1	1	3	1	1	3	1	2	36,2	35,5	8	10	3400	0	0
03-247	24/09/2017	20	3	37	Gueckedou	1	2	2	3	3	3	2	3	2	2	3	1	1	1	2	1	1	2	1	2	36,6	35,5	9	10	3300	0	0
10-010	08/05/2017	28	2	40	Kaloum	2	1	2	1	3	3	2	2	1	2	2	2	1	1	3	2	1	2	2	2	36	37	9	10	3600	0	0
10-013	08/05/2017	25	2	39	Kaloum	2	1	4	1	2	2	2	1	1	1	2	1	1	2	3	3	3	4	2	2	37	38	9	10	3000	0	0
10-061	24/05/2017	25	2	39	Kaloum	2	1	4	1	1	2	2	2	2	2	2	1	2	3	5	4	4	3	2	2	38	36,2	9	10	2400	0	0
10-108	09/06/2017	36	2	39	Kaloum	2	1	2	1	4	3	2	2	2	2	2	2	2	3	5	1	1	3	2	2	37	37	10	10	3000	0	0
10-110	09/06/2017	20	2	39	Kaloum	2	1	4	1	3	1	2	1	1	2	2	1	1	2	4	2	2	3	1	2	36,9	37,2	9	10	4200	0	0
10-127	13/06/2017	30	2	38	Kaloum	2	1	4	1	3	3	4	2	2	1	3	2	1	1	6	3	3	3	2	1	37,4	36,2	10	10	2500	0	0
10-129	13/06/2017	22	2	39	Kaloum	2	1	4	1	2	2	2	1	1	2	2	1	2	3	4	2	2	3	2	1	36,2	36,2	10	10	3500	0	0
10-135	14/06/2017	28	2	39	Kaloum	2	1	4	1	4	1	2	1	2	2	3	2	1	2	6	2	2	3	2	1	37	36,2	10	10	3000	0	0
10-136	14/06/2017	20	2	39	Kaloum	2	1	2	1	3	1	4	1	1	1	2	1	2	3	5	2	3	3	2	1	36	37,2	10	10	3800	0	0
10-178	01/07/2017	22	2	39	Kaloum	2	1	2	1	2	1	2	1	1	2	1	1	1	2	5	3	3	4	2	2	36	36,2	10	10	3900	0	0
10-180	03/07/2017	31	2	38	Kaloum	2	1	2	2	4	3	2	1	1	1	2	1	2	3	3	4	4	2	1	2	36,7	36,1	10	10	3000	0	0
10-185	03/07/2017	30	2	39	Kaloum	2	1	2	1	3	3	2	1	1	2	2	1	2	3	4	3	2	4	2	2	36,3	35,7	10	10	4200	0	0
10-194	04/07/2017	27	2	39	Kaloum	2	1	3	1	1	2	2	2	2	2	2	1	1	2	4	3	2	4	2	2	35,9	37	10	10	2600	0	0
10-246	14/07/2017	25	2	39	Kaloum	1	2	2	1	4	1	2	1	2	2	2	1	1	2	4	4	3	3	2	1	35,8	36,9	10	10	3200	0	0
06-006	24/05/2017	20	2	38	Kankan	2	1	3	1	1	2	2	1	2	1	1	1	1	1	4	2	2	4	2	1	36,8	36,5	9	10	3150	0	0
06-015	26/05/2017	20	2	37	Kankan	2	1	2	3	3	2	2	2	1	2	1	1	2	3	3	2	2	1	2	1	37,5	36	10	10	3800	0	0
06-041	03/06/2017	23	2	37	Kankan	2	1	2	3	1	2	2	1	2	2	1	1	2	3	1	2	1	1	2	1	37,1	36,7	8	10	2700	1	64
06-115	17/06/2017	25	2	36	Kankan	2	1	4	3	3	1	4	1	2	2	1	1	1	1	2	3	4	2	1	2	37,3	36,5	9	10	3400	0	0
06-117	17/06/2017	19	3	37	Kankan	2	1	2	3	1	2	2	1	2	2	3	1	1	1	6	3	2	6	1	2	37,1	36,9	7	9	2300	0	0
06-130	20/06/2017	22	2	36	Kankan	1	1	4	3	2	2	2	2	2	2	1	1	1	1	3	1	1	3	2	1	36,3	36,1	10	10	3000	0	0
06-142	23/06/2017	17	2	36	Kankan	2	1	4	3	3	2	3	1	1	2	1	1	1	2	3	1	1	3	2	1	38	36,9	9	10	2400	0	0
06-164	28/06/2017	24	2	36	Kankan	2	1	2	3	1	2	4	1	1	2	1	1	2	3	1	2	2	1	2	2	36,9	36,4	10	10	3000	0	0
06-170	29/06/2017	18	2	40	Kankan	2	1	4	1	3	2	2	2	2	2	1	1	1	1	2	1	1	2	1	2	36,9	36,3	10	10	2000	0	0
06-227	11/07/2017	24	2	36	Kankan	2	1	2	3	3	1	4	1	2	2	3	1	1	1	5	2	3	5	1	2	38	36,8	8	10	2400	0	0
06-231	11/07/2017	19	2	36	Kankan	2	1	2	1	1	2	2	2	2	2	3	1	2	3	2	1	1	2	1	1	36,3	36,1	10	10	1950	0	0
06-233	12/07/2017	30	2	36	Kankan	2	1	2	3	3	1	2	1	2	2	1	1	1	1	3	5	4	3	1	2	37,6	36,9	9	10	3950	0	0
22-240	02/05/2018	35	2	41	Kindia	2	1	4	2	4	3	2	1	2	2	3	1	2	3	4	4	4	3	1	2	37,6	36,2	9	10	3400	1	6480
22-247	10/05/2018	21	1	37	Kindia	2	1	2	1	2	2	1	3	2	2	2	1	1	2	1	1	1	1	2	1	37,4	36,5	9	10	2850	0	0
08-006	04/05/2007	26	2	36	MATAM	2	1	4	2	2	2	2	1	1	2	2	2	1	1	2	2	2	2	2	2	36,8	37	10	10	3500	0	0
08-019	23/05/2007	38	2	42	MATAM	2	1	4	1	1	1	1	2	2	2	1	1	2	3	3	6	5	3	2	2	36	37,2	10	10	3800	0	0
08-025	26/05/2007	23	2	36	MATAM	2	1	2	3	2	1	2	1	2	2	2	1	2	3	2	1	1	2	2	2	37	36,3	9	10	2700	0	0
08-029	26/05/2007	26	2	39	MATAM	1	1	4	3	1	1	1	2	1	2	1	1	1	3	3	4	4	2	1	2	36,4	36	10	10	3000	0	0
08-031	26/05/2007	29	2	36	MATAM	2	1	2	1	3	1	4	2	2	2	1	1	1	1	4	1	1	3	2	2	37	37,4	10	10	2300	0	0
08-064	09/06/2007	20	2	36	MATAM	2	1	4	3	1	1	1	1	2	2	2	1	2	3	5	2	2	3	1	2	37	37	10	10	3500	0	0
08-066	00/06/2007	23	2	36	MATAM	2	1	2	3	1	1	2	1	2	2	2	1	2	3	4	3	3	2	1	2	37,6	36	10	10	2800	0	0
08-074	24/06/2007	28	2	35	MATAM	2	1	4	1	4	1	2	1	2	2	1	1	1	1	5	2	1	4	2	2	36,9	37	9	10	3400	0	0
08-075	24/05/2007	25	2	36	MATAM	2	1	2	1	3	1	4	1	2	2	1	1	1	1	4	2	2	2	2	2	36,9	36,2	10	10	3300	0	0
08-077	24/06/2007	20	2	35	MATAM	2	1	2	3	2	2	1	2	2	2	1	1	1	1	4	1	1	2	1	2	37,3	37	10	10	3600	0	0
08-078	24/06/2007	24	2	40	MATAM	2	1	4	1	3	1	4	2	2	2	1	1	1	1	3	1	1	2	1	2	36,7	36,5	10	10	2200	0	0
08-109	28/06/2007	26	2	36	MATAM	2	1	2	1	2	2	2	1	2	2	1	1	2	3	3	1	1	3	2	2	36,7	36,5	10	10	2700	0	0
08-113	28/06/2007	22	2	38	MATAM	2	1	4	1	1	1	1	2	2	2	1	1	1	2	3	2	2	3	2	2	36,7	36,7	10	10	2600	0	0
08-120	30/06/2007	30	2	38	MATAM	2	1	2	3	1	1	1	2	2	2	1	1	1	2	3	7	7	3	1	1	36,9	36,5	10	10	2900	0	0
08-146	06/07/2007	24	2	36	MATAM	2	1	2	3	1	1	2	1	1	2	1	1	2	3	2	3	3	2	2	1	36,6	36,3	10	10	2600	0	0
08-161	09/07/2007	28	2	35	MATAM	2	1	2	3	1	1	1	2	1	2	1	1	1	2	5	7	4	4	2	2	36,9	36	9	10	2700	0	0
08-180	03/07/2007	23	2	38	MATAM	2	1	4	3	1	2	4	1	1	2	1	1	2	3	3	2	2	2	2	1	36,7	36	8	10	2700	0	0
08-190	06/07/2007	23	2	36	MATAM	2	1	4	1	3	1	4	1	2	2	1	1	1	2	2	2	2	2	2	2	37,6	36,7	10	10	2700	0	0
08-203	07/07/2007	20	2	36	MATAM	2	1	4	3	1	1	2	2	2	2	1	1	2	3	2	1	1	2	2	2	37,2	36,4	10	10	2700	0	0
08-209	08/07/2007	23	2	36	MATAM	2	1	4	1	3	2	2	1	2	2	1	1	1	2	3	2	2	3	2	1	36	36	10	10	2600	0	0
08-218	20/07/2007	32	2	33	MATAM	2	1	4	3	1	1	1	2	1	2	1	2	2	3	2	6	6	2	2	1	36,8	36	10	10	1100	0	0
08-247	08/05/2007	17	2	38	MATAM	2	1	4	1	3	1	2	1	2	2	1	1	2	3	0	1	1	0	2	1	37	37,2	10	10	2400	0	0
08-249	06/07/2007	32	2	38	MATAM	1	1	2	3	1	1	4	2	2	2	1	2	2	3	2	6	6	2	2	2	36,4	37	10	10	2600	0	0
09-014	24/05/2017	16	3	40	N'Zérékoré	2	2	4	3	3	1	2	3	1	1	2	1	2	3	4	1	1	4	2	2	36,8	36,5	10	10	2800	0	0
09-021	25/05/2017	21	3	37	N'Zérékoré	2	1	3	3	3	1	1	3	1	2	2	1	1	1	4	1	1	4	1	2	37	35,5	8	10	3500	0	0
09-022	25/05/2017	25	2	36	N'Zérékoré	2	1	3	3	3	2	2	1	2	2	2	1	1	2	4	3	3	4	2	1	37	36	10	10	3000	0	0
09-024	26/05/2017	16	3	34	N'Zérékoré	2	2	2	3	1	3	2	3	2	1	2	1	1	1	1	1	1	1	2	1	37	35,8	10	10	3300	0	0
09-050	03/06/2017	17	2	37	N'Zérékoré	2	1	2	1	3	3	1	1	1	1	3	1	1	1	3	1	1	2	2	1	37,4	37,2	10	10	3400	0	0
09-062	13/06/2017	27	2	37	N'Zérékoré	2	1	2	3	1	2	4	2	1	1	3	1	2	3	3	1	1	2	2	2	36,8	36,5	10	10	3300	0	0
09-080	21/06/2017	35	2	39	N'Zérékoré	2	1	2	3	1	3	2	2	2	2	1	1	1	2	3	5	5	2	2	2	36,3	36,7	10	10	3550	0	0
09-081	21/06/2017	20	2	34	N'Zérékoré	2	1	4	3	1	1	2	2	1	1	2	1	2	3	3	4	4	3	2	1	36,6	37,3	8	10	3400	1	192
09-082	21/06/2017	30	2	39	N'Zérékoré	2	2	2	3	3	3	1	1	1	1	2	2	1	1	3	3	3	3	2	2	36,1	36,9	10	10	3500	0	0
09-109	07/07/2017	25	2	36	N'Zérékoré	2	1	3	3	1	1	4	1	1	1	1	1	1	1	3	2	2	3	2	2	37,2	36,5	10	10	3400	0	0
09-125	11/07/2017	25	2	42	N'Zérékoré	2	1	3	3	1	2	2	1	1	1	2	1	1	1	5	3	3	5	2	2	37	36,3	10	10	3950	0	0
09-133	12/07/2017	35	2	38	N'Zérékoré	2	2	4	3	1	2	3	1	1	1	2	1	2	3	4	8	8	3	2	2	36,9	36	6	8	3200	1	208
09-149	15/07/2017	23	3	36	N'Zérékoré	1	1	2	3	3	3	1	3	2	2	1	1	2	3	3	4	4	3	2	2	36	35,7	8	10	3600	0	0
09-159	20/07/2017	22	2	38	N'Zérékoré	2	1	2	3	1	2	1	1	1	1	2	1	2	3	5	4	4	4	2	2	37,1	36,8	8	10	3600	0	0
09-160	20/07/2017	18	3	39	N'Zérékoré	1	1	4	3	3	1	1	3	2	2	2	1	1	1	3	1	1	2	1	1	36,9	36,4	6	8	3300	0	0
09-182	25/07/2017	23	2	36	N'Zérékoré	2	1	3	3	1	1	4	2	2	2	3	1	2	3	2	3	3	2	2	2	38,5	36,1	5	7	3000	0	0
09-183	25/07/2017	21	3	38	N'Zérékoré	1	1	2	3	1	1	2	3	1	1	2	1	2	3	3	2	2	3	2	2	37,4	36,3	8	10	1000	0	0
09-195	27/07/2017	22	2	34	N'Zérékoré	1	1	3	3	1	1	1	2	2	2	2	1	1	1	2	2	2	2	2	2	36	35,3	10	10	2000	1	64
09-201	29/07/2017	19	2	33	N'Zérékoré	2	1	3	3	1	2	4	2	2	1	1	1	2	3	3	1	1	3	2	2	36,6	35	6	8	2900	0	0
09-202	29/07/2017	30	2	38	N'Zérékoré	2	2	2	3	1	1	1	1	2	2	3	1	1	1	4	5	5	4	2	2	37,5	37,3	10	10	3300	0	0
09-225	01/08/2017	23	3	37	N'Zérékoré	2	2	2	3	1	1	1	3	2	2	3	2	1	1	4	2	2	3	2	2	36,5	35,9	6	7	3400	1	48
09-227	01/08/2017	37	2	36	N'Zérékoré	2	1	4	3	1	1	4	1	1	1	2	1	2	3	3	4	4	3	1	1	38,5	36,6	10	10	3400	0	0
09-231	02/08/2017	19	3	38	N'Zérékoré	2	1	3	3	1	2	2	3	1	1	2	1	2	3	3	1	1	2	2	2	37,5	37	8	10	3600	0	0
09-235	09/08/2017	23	2	34	N'Zérékoré	2	1	3	3	4	1	2	1	2	2	3	1	1	2	3	1	1	3	1	2	37,5	37,3	10	10	2500	0	0
22-220	01/08/2017	30	2	38	N'Zérékoré	2	1	4	3	1	2	2	2	2	2	3	1	1	1	4	3	3	4	2	2	35	35,5	10	10	3500	0	0
23-001	02/05/2017	27	2	37	Ratoma	2	1	4	2	3	2	2	1	2	1	2	2	2	3	3	4	3	3	1	2	37,5	36,3	9	10	3250	0	0
23-025	13/05/2017	21	2	37	Ratoma	2	1	4	1	1	1	2	1	1	2	2	2	2	3	3	1	1	3	2	2	37,5	36,2	7	9	3200	0	0
23-026	15/05/2017	29	2	37	Ratoma	2	1	4	2	3	3	2	1	1	2	3	1	1	1	3	3	3	3	2	1	37,3	37,2	8	10	3000	0	0
23-035	16/05/2017	25	2	37	Ratoma	2	1	4	1	4	1	4	1	2	2	3	2	1	1	3	3	3	2	2	2	37,3	35,8	9	10	3100	0	0
23-045	20/05/2017	27	2	39	Ratoma	2	1	2	1	3	3	2	1	2	1	3	2	1	1	5	4	4	3	2	2	38,5	36,2	7	10	2600	0	0
23-047	23/05/2017	22	2	36	Ratoma	2	1	3	1	3	1	4	2	2	1	2	2	2	3	2	1	1	1	2	2	37,4	38,2	7	9	3800	0	0
23-077	31/05/2017	17	2	38	Ratoma	2	1	4	1	1	2	2	1	2	1	2	1	2	3	2	2	2	2	2	2	37,5	38,6	8	9	3400	0	0
23-086	02/06/2017	26	2	37	Ratoma	2	1	2	3	1	1	4	1	1	1	2	2	1	1	3	5	4	3	2	2	37,9	38,4	8	9	3050	0	0
23-089	05/06/2017	20	2	36	Ratoma	2	1	2	1	1	1	2	1	2	1	2	2	2	3	4	1	1	3	1	2	36,8	38,1	7	9	2850	0	0
23-107	12/06/2017	34	2	36	Ratoma	2	1	4	1	3	2	2	2	2	2	2	1	1	1	0	5	5	0	2	2	37,8	39,1	8	10	3000	0	0
23-108	12/06/2017	23	2	40	Ratoma	2	1	4	1	3	1	2	1	2	1	3	2	1	2	3	1	1	3	1	2	38,2	38,4	9	10	2600	0	0
23-116	14/06/2017	20	2	38	Ratoma	2	1	2	1	1	2	2	1	1	2	2	2	2	2	2	2	2	2	2	2	38,1	38,3	8	9	3500	1	48
23-118	14/06/2017	28	2	39	Ratoma	2	1	2	1	4	1	2	1	2	2	2	1	2	3	2	1	1	2	2	2	38,2	38,7	9	10	3200	0	0
23-124	15/06/2017	24	2	40	Ratoma	2	1	2	3	1	1	2	2	2	1	2	2	2	3	2	9	3	2	2	2	38,6	35,2	8	9	3200	0	0
23-127	15/06/2017	23	2	42	Ratoma	2	1	4	1	3	2	2	1	1	2	2	1	2	3	4	2	2	4	2	2	38,1	38,8	9	10	3100	0	0
23-128	16/06/2017	22	2	35	Ratoma	2	1	2	3	1	1	2	1	2	1	2	2	2	3	3	1	1	2	2	1	37,5	38,3	8	9	2400	0	0
23-130	16/06/2017	30	2	39	Ratoma	2	1	4	1	1	1	4	1	1	2	2	2	2	3	1	7	5	1	2	2	37,7	38,1	9	10	4490	0	0
23-147	29/06/2017	26	2	40	Ratoma	2	1	4	1	1	2	4	2	1	1	2	2	1	2	2	4	3	2	1	2	37,1	36,6	7	9	3400	0	0
23-155	30/06/2017	30	2	42	Ratoma	2	1	2	1	1	2	4	2	1	2	2	2	1	2	2	2	1	2	1	2	36,4	37,2	8	9	2600	0	0
23-162	05/07/2017	23	2	38	Ratoma	2	1	4	1	4	1	4	1	2	1	2	1	1	2	3	2	2	3	2	2	36,7	36,3	8	9	3000	0	0
23-169	07/07/2017	22	1	39	Ratoma	2	1	1	2	3	1	4	3	2	2	2	1	2	3	3	1	1	3	2	2	36,6	36,6	9	10	3500	0	0
23-186	10/07/2017	32	2	42	Ratoma	2	1	4	3	1	1	2	1	1	1	2	2	2	3	2	3	3	2	2	1	36,3	36,1	9	10	3400	0	0
23-194	14/07/2017	39	2	40	Ratoma	2	1	2	3	1	2	4	1	1	2	2	2	1	2	2	5	5	2	1	2	36,1	36,2	8	9	3420	0	0
23-197	14/07/2017	37	2	37	Ratoma	2	1	2	1	1	1	2	1	1	1	2	2	1	2	3	4	4	3	1	2	36,8	37	8	9	3240	0	0
23-198	14/07/2017	38	2	38	Ratoma	2	1	2	1	1	1	4	2	2	1	2	2	2	3	3	2	2	3	2	2	37,2	36,4	8	9	2250	0	0
23-203	17/07/2017	30	2	38	Ratoma	2	1	2	3	3	1	4	1	2	2	2	2	1	1	2	5	5	2	2	2	36,8	36,4	8	9	3150	0	0
23-206	18/07/2017	30	2	40	Ratoma	2	1	4	3	1	2	4	2	1	1	2	2	2	3	2	4	3	2	2	2	37,4	37,1	7	9	2800	0	0
23-208	19/07/2017	22	2	37	Ratoma	2	1	3	1	1	1	2	1	1	2	2	2	2	3	4	1	1	4	2	2	37,1	36,2	8	9	2650	0	0
23-213	19/07/2017	18	2	38	Ratoma	2	1	4	1	1	1	4	2	1	2	3	2	2	3	1	1	1	1	2	2	37	38,1	7	9	2270	0	0
23-218	23/07/2017	23	1	38	Ratoma	2	1	4	3	4	1	2	3	1	2	2	2	2	3	4	1	1	4	2	1	36,8	36,1	8	9	3300	0	0
23-221	23/07/2017	18	2	39	Ratoma	2	1	2	1	1	1	4	1	1	1	2	2	2	3	3	1	1	3	1	2	36,7	36,7	9	10	3000	0	0
23-234	31/07/2017	19	2	39	Ratoma	2	1	2	1	2	2	2	1	1	1	3	2	2	3	1	2	1	1	2	2	36,5	36,3	8	9	2900	0	0
23-242	01/08/2017	28	2	39	Ratoma	2	1	4	1	1	2	2	1	1	2	3	2	1	1	4	2	2	3	1	2	36,3	38,1	8	9	3500	0	0
23-244	08/08/2017	22	2	42	Ratoma	2	1	2	1	3	1	2	1	2	1	2	2	2	3	4	2	2	3	1	2	37	36,8	8	9	2600	0	0
23-246	08/08/2017	27	2	38	Ratoma	2	1	4	1	3	2	4	1	1	1	2	1	2	3	2	4	4	2	2	2	36,2	36,8	9	10	2600	0	0
23-249	09/08/2017	27	2	39	Ratoma	2	1	4	1	4	1	2	1	2	2	3	1	1	2	4	3	3	3	2	2	37	36,4	8	9	3400	0	0
23-004	09/05/2017	28	2	36	Siguiri	2	1	2	1	1	1	2	1	1	2	1	1	1	2	2	4	4	2	2	1	37,4	36,5	9	10	3200	0	0
23-005	10/05/2017	32	2	38	Siguiri	2	1	2	1	1	1	4	1	2	2	2	1	1	2	2	3	2	2	2	1	36,9	35,5	9	10	4000	0	0
23-007	17/05/2017	36	2	38	Siguiri	2	1	2	1	2	1	4	1	1	2	2	1	1	1	2	6	4	2	2	2	36,5	37	10	10	3100	0	0
23-023	29/05/2017	23	2	38	Siguiri	2	1	2	1	1	1	4	2	1	1	1	1	2	3	1	1	1	1	2	2	36,5	36,3	10	10	3000	0	0
23-061	01/07/2017	36	2	38	Siguiri	2	1	2	1	2	1	4	1	1	2	2	1	1	1	3	6	4	1	2	2	36,5	37	10	10	3100	0	0
23-079	06/07/2017	30	2	39	Siguiri	2	1	4	1	3	1	4	2	1	1	3	1	2	3	3	8	4	2	2	1	36,5	37	8	10	4000	0	0
23-098	14/07/2017	25	1	38	Siguiri	2	1	2	1	3	1	4	3	1	1	2	1	1	1	2	2	2	2	2	1	37	38,2	9	10	3000	0	0
23-115	21/07/2017	23	2	39	Siguiri	2	2	3	3	1	1	1	1	2	1	2	1	2	3	4	2	2	2	2	1	37,5	36,7	10	10	3200	0	0
23-124	26/07/2017	20	2	38	Siguiri	2	1	3	3	1	1	1	1	2	1	2	1	1	1	0	4	4	0	1	1	37,5	38	8	10	2500	0	0
23-155	23/08/2017	20	2	38	Siguiri	2	2	2	3	1	1	2	1	1	1	3	2	2	3	4	1	1	2	2	1	38	37,5	10	10	3100	0	0
23-159	23/08/2017	33	2	38	Siguiri	2	1	2	1	3	1	2	2	1	1	1	1	1	1	4	6	6	2	2	1	37	36,2	10	10	4000	1	128
23-187	08/09/2017	26	2	38	Siguiri	2	1	2	3	1	1	4	1	1	2	2	1	1	1	1	3	3	1	2	1	37,3	36,4	10	10	3200	0	0
23-204	20/09/2017	14	1	37	Siguiri	2	1	2	1	1	2	2	1	1	2	2	1	1	2	3	1	1	2	1	1	36,9	36,1	8	9	3500	0	0
23-214	21/09/2017	21	2	36	Siguiri	2	1	2	1	3	1	2	2	1	2	3	1	1	1	3	2	2	2	2	2	37,2	36,8	9	10	3000	0	0
23-238	27/09/2017	28	2	38	Siguiri	2	2	2	3	1	1	2	1	2	1	2	1	1	1	4	3	3	4	2	1	36,9	36,2	7	10	3000	0	0
23-248	30/09/2017	20	2	38	Siguiri	2	1	4	1	3	1	2	2	1	2	2	1	1	1	2	2	2	2	2	1	37,1	36,8	10	10	3400	0	0
05-008	18/05/2017	20	2	32	FORECARIAH	2	1	4	1	3	1	4	1	2	1	3	1	1	1	5	1	1	3	1	2	36,9	37,2	7	9	1700	0	0
05-015	21/05/2017	21	2	36	FORECARIAH	2	1	2	1	2	1	1	1	2	2	1	1	1	2	3	1	1	3	2	1	36,7	36,2	10	10	2700	0	0
05-019	24/05/2017	25	2	36	FORECARIAH	2	2	2	3	1	1	1	2	2	1	1	1	1	1	4	4	3	3	2	2	37,4	36,8	10	10	2700	0	0
05-032	27/05/2017	29	2	36	FORECARIAH	2	1	4	1	3	2	2	1	2	2	2	1	1	1	4	2	2	3	2	2	36,4	36	10	10	3400	0	0
05-038	29/05/2017	28	2	38	FORECARIAH	2	2	2	3	1	1	2	2	1	2	1	1	2	3	3	4	4	2	1	2	37,1	36,8	9	10	3300	0	0
05-047	30/05/2017	28	2	36	FORECARIAH	2	1	4	1	1	2	2	2	2	2	2	1	1	1	3	4	4	2	2	1	37,6	37,3	9	10	3200	0	0
05-051	05/06/2017	25	2	40	FORECARIAH	2	1	2	3	1	2	2	2	2	2	2	2	2	3	3	3	3	2	2	1	37,1	36,9	10	10	3500	0	0
05-053	06/06/2017	36	2	38	FORECARIAH	2	1	2	1	3	3	2	1	2	2	3	1	1	1	4	8	8	3	2	2	36,4	36,9	9	10	3500	0	0
05-058	06/06/2017	26	2	36	FORECARIAH	2	1	4	1	3	2	2	1	2	2	2	1	1	1	5	3	3	3	2	1	37,1	36,8	10	10	3500	0	0
05-068	23/06/2017	19	2	36	FORECARIAH	2	2	2	3	3	3	1	2	2	2	2	2	2	3	4	2	2	3	2	2	36,7	36,9	10	10	2900	0	0
05-073	24/06/2017	26	2	36	FORECARIAH	2	2	2	3	1	1	4	2	2	2	1	1	1	1	5	4	4	3	2	2	36,3	36	10	10	3200	0	0
05-087	25/06/2017	28	2	38	FORECARIAH	2	1	2	1	3	3	2	2	2	2	1	1	1	1	4	3	3	4	2	2	36,4	36	10	10	3900	0	0
05-094	26/06/2017	31	2	37	FORECARIAH	2	1	4	1	1	1	1	2	2	2	1	1	2	3	2	6	6	2	2	1	36,1	36,3	10	10	2700	0	0
05-126	30/06/2017	29	2	35	FORECARIAH	2	1	4	1	4	3	2	1	2	2	3	1	1	1	5	3	3	4	2	2	36,9	36,2	10	10	2900	0	0
05-128	30/06/2017	21	2	36	FORECARIAH	2	1	2	3	1	2	2	1	2	2	1	1	1	2	3	1	1	2	2	1	36,9	36,2	9	10	2200	0	0
05-132	30/06/2017	20	2	36	FORECARIAH	2	1	4	1	1	1	1	1	2	2	1	1	2	3	5	3	1	4	2	2	36,7	36	10	10	2400	0	0
05-159	08/07/2017	24	2	35	FORECARIAH	2	2	2	3	1	1	2	1	2	2	1	2	2	3	3	1	1	2	1	1	36,4	36	7	9	2700	0	0
05-174	12/07/2017	28	2	36	FORECARIAH	2	2	2	3	1	1	1	1	2	2	2	2	1	2	3	5	5	3	2	2	37,6	37	10	10	2400	1	992
05-178	12/07/2017	16	2	35	FORECARIAH	2	2	2	1	3	3	4	2	2	2	2	1	2	2	3	1	1	2	1	2	38,1	35	0	0	3000	0	0
05-228	21/07/2017	28	2	38	FORECARIAH	2	1	4	1	1	2	2	2	2	2	2	1	2	3	4	2	2	4	2	2	37,3	36,4	8	10	2900	1	928
05-235	23/07/2017	25	2	35	FORECARIAH	2	1	4	3	1	2	2	1	1	2	1	1	2	3	3	1	1	2	2	1	36,9	36,7	0	0	1800	1	24320
05-239	23/07/2017	24	2	37	FORECARIAH	2	1	4	3	1	1	1	1	1	2	1	1	1	1	3	2	2	3	1	2	37,2	36,8	10	10	2900	0	0
03-020	14/05/2017	28	2	37	Gueckedou	1	2	2	3	1	1	1	2	2	1	1	1	1	1	2	5	3	1	1	1	37,2	36	9	10	2800	0	0
03-036	25/05/2017	30	2	37	Gueckedou	1	2	2	3	2	1	1	1	1	1	1	1	1	2	3	4	4	2	1	1	37,9	36,2	10	10	3500	1	2816
03-058	24/09/2017	26	1	37	Gueckedou	1	2	2	3	1	1	1	3	1	2	1	1	1	1	2	3	2	1	1	2	36,8	35,7	9	10	2800	0	0
03-060	06/06/2017	27	2	28	Gueckedou	1	2	2	3	2	1	4	1	2	1	1	1	1	1	2	2	2	2	2	1	36,6	35,9	9	10	3200	0	0
03-073	21/06/2017	30	2	37	Gueckedou	2	1	3	3	1	1	4	2	2	1	1	1	1	1	1	3	3	1	2	2	37,5	35,2	6	7	3200	0	0
03-074	21/06/2017	25	2	37	Gueckedou	2	1	2	1	2	2	4	1	2	1	1	1	1	1	2	2	2	1	2	2	36,7	36	9	10	2900	1	1152
03-081	05/09/2017	27	2	37	Gueckedou	2	1	2	3	1	1	4	2	2	1	1	1	1	2	2	3	3	1	1	2	36,8	36,2	9	10	2900	1	10160
03-085	05/09/2017	22	3	37	Gueckedou	1	2	2	3	1	1	1	3	1	1	1	1	1	2	2	2	2	2	1	2	37,8	35,8	9	10	3700	1	688
03-094	08/07/2017	20	2	37	Gueckedou	2	1	2	3	1	2	4	1	2	1	1	1	1	1	4	2	2	2	2	2	36,6	35,8	8	10	3250	0	0
03-142	28/07/2017	37	2	37	Gueckedou	1	2	2	3	1	1	1	1	2	1	1	1	1	1	1	3	3	1	2	1	36,4	35,3	10	10	3000	0	0
03-147	29/07/2017	28	2	37	Gueckedou	2	1	4	3	1	2	2	1	1	1	1	1	1	2	3	2	1	1	1	2	37,3	36	9	10	3200	0	0
03-165	12/08/2017	17	1	38	Gueckedou	2	1	2	3	2	2	1	3	2	1	1	1	1	1	3	1	1	2	1	2	36	35,6	8	10	3500	0	0
03-180	14/08/2017	19	2	37	Gueckedou	2	1	4	3	2	2	4	2	2	1	1	1	2	3	3	1	1	2	2	1	36,7	36	9	10	3000	0	0
03-183	15/08/2017	32	2	37	Gueckedou	1	2	2	3	1	1	4	2	2	1	1	1	1	2	3	4	4	2	1	2	37,6	35,8	7	9	3400	0	0
10-015	09/05/2017	21	2	38	Kaloum	2	1	2	1	4	1	2	1	1	2	3	1	1	2	4	3	3	2	2	2	36,8	37	9	10	4000	0	0
10-019	10/05/2017	24	2	38	Kaloum	1	1	2	3	1	2	4	1	2	2	2	1	1	1	3	4	4	2	2	2	37,5	36,8	10	10	4100	0	0
10-050	20/05/2017	34	2	39	Kaloum	2	1	2	1	3	1	4	2	1	1	2	1	1	2	5	6	5	3	2	2	37,2	36	0	0	3600	0	0
10-111	09/06/2017	20	1	38	Kaloum	2	1	2	1	3	2	2	1	1	2	3	1	1	1	1	2	1	1	2	2	37,2	38	4	0	3000	0	0
10-133	14/06/2017	18	2	39	Kaloum	2	1	3	1	2	2	2	2	2	2	2	1	2	3	3	1	1	3	2	1	36,2	36,5	7	10	2500	0	0
10-216	08/07/2017	23	2	39	Kaloum	2	1	2	2	4	1	2	2	2	2	2	2	1	2	4	2	1	4	2	2	37	35	10	10	3000	0	0
10-226	10/07/2017	22	2	40	Kaloum	2	1	2	1	4	1	2	1	2	2	3	1	2	3	6	3	2	6	2	2	36,8	35,2	10	10	4000	0	0
06-002	23/05/2017	22	2	36	Kankan	2	2	3	3	3	1	2	2	2	2	2	1	2	3	1	2	1	1	2	1	37,6	37,3	8	10	2700	0	0
06-016	26/05/2017	25	2	40	Kankan	2	1	2	3	2	2	4	2	2	2	1	1	2	3	3	5	2	3	2	1	36,8	36,9	10	10	3200	0	0
06-024	31/05/2017	40	2	37	Kankan	2	1	2	1	3	1	2	1	2	2	2	1	1	1	3	3	2	2	2	1	36,7	36,5	9	10	3100	0	0
06-029	01/06/2017	18	2	37	Kankan	2	1	3	3	1	2	4	1	2	2	2	1	2	3	4	5	4	2	2	2	37,8	36,5	9	10	2600	0	0
06-032	02/06/2017	20	3	36	Kankan	2	1	4	3	3	2	3	1	2	2	2	1	2	3	2	1	1	1	2	2	37,4	36,7	10	10	2900	0	0
06-036	02/06/2017	18	3	36	Kankan	2	1	4	3	2	3	3	2	2	2	2	1	1	2	4	6	6	2	2	1	37,1	36,9	8	10	2700	0	0
06-049	05/06/2017	40	2	37	Kankan	2	1	3	3	3	1	4	2	2	1	3	1	1	1	1	1	1	1	2	2	37,8	36,5	9	10	2500	0	0
06-050	05/06/2017	18	2	36	Kankan	2	2	4	3	1	2	3	1	1	1	1	2	1	1	4	8	4	2	2	2	36,9	36,5	9	10	3000	1	288
06-058	07/06/2017	17	3	36	Kankan	2	1	3	3	1	1	1	1	2	2	1	1	2	3	4	3	2	3	2	1	37	37	7	10	2700	0	0
06-083	12/06/2017	35	2	37	Kankan	2	2	2	3	1	1	2	1	2	2	1	1	1	1	4	1	1	1	2	1	37	36,9	10	10	3600	0	0
06-088	12/06/2017	16	3	36	Kankan	2	1	3	1	3	3	2	1	1	2	3	1	2	3	5	1	1	2	1	2	37	36,8	10	10	3000	0	0
06-135	19/07/2501	18	2	37	Kankan	2	1	2	3	3	2	2	3	2	2	2	1	2	3	3	1	1	3	1	2	37,1	36,9	9	10	2800	0	0
06-141	23/06/2017	23	2	36	Kankan	1	2	2	3	3	3	2	1	2	2	3	2	2	3	2	2	3	2	2	1	37,9	36,8	8	10	1900	0	0
06-165	28/06/2017	18	3	36	Kankan	2	1	4	3	1	2	4	2	2	1	2	1	2	3	4	2	2	4	1	1	38,3	36,9	8	10	3500	0	0
06-189	03/07/2017	23	2	36	Kankan	2	1	4	3	2	1	4	1	2	2	1	2	2	3	4	1	1	3	1	1	37,1	36,2	9	10	2300	0	0
06-210	07/07/2017	16	2	38	Kankan	2	1	3	3	1	2	2	1	2	2	1	1	1	1	3	4	4	3	2	1	36,7	36,3	9	10	2400	0	0
06-212	08/07/2017	26	2	36	Kankan	2	1	3	3	1	1	4	2	1	1	2	1	1	2	4	3	1	4	1	2	37,9	36,7	8	10	4000	0	0
06-215	08/07/2017	18	2	36	Kankan	2	1	2	1	3	1	1	1	2	2	3	1	1	1	3	1	1	3	2	1	37,1	35,6	10	10	2500	0	0
06-243	20/07/2017	15	2	36	Kankan	2	1	2	1	4	1	2	2	1	2	3	1	1	1	4	2	1	4	1	2	37,9	36,7	7	9	2800	0	0
06-249	16/07/2017	30	2	37	Kankan	2	1	2	1	4	1	1	1	1	1	2	1	1	2	3	3	3	2	1	2	36,9	36,1	8	10	3000	0	0
06-250	18/07/2017	16	1	36	Kankan	2	2	2	3	1	2	2	1	2	2	3	2	2	3	6	6	4	5	2	2	37,2	35,4	8	9	3000	0	0
22-232	30/04/2018	16	1	36	Kindia	2	1	4	1	2	1	2	3	1	2	2	1	2	3	1	1	1	1	2	1	37,5	36,5	9	9	2550	0	0
22-238	01/05/2018	26	2	37	Kindia	2	1	2	3	1	1	2	1	1	2	2	1	1	1	2	3	2	2	2	1	37,3	36,4	9	10	2500	0	0
22-246	10/05/2018	17	1	37	Kindia	2	1	4	3	1	1	2	3	1	1	2	1	2	3	0	1	1	1	2	1	37,6	36,5	9	9	2550	0	0
22-248	14/05/2018	28	2	39	Kindia	2	1	4	1	1	1	2	1	1	1	3	1	1	1	2	2	2	2	2	1	37,4	36,2	9	9	2900	0	0
08-002	03/05/2007	23	2	37	MATAM	2	1	4	3	1	1	4	1	2	2	1	1	1	1	4	2	2	4	2	2	36	36,6	8	10	3400	0	0
08-003	07/05/2007	26	2	36	MATAM	2	1	4	1	3	1	4	1	1	2	2	1	1	2	3	1	1	3	2	2	36,9	37	10	10	3200	0	0
08-008	02/05/2007	26	2	36	MATAM	2	1	2	1	3	1	1	1	2	2	1	2	1	1	3	3	3	2	1	2	36,8	37	8	10	3200	0	0
08-011	08/05/2007	20	2	32	MATAM	2	1	4	1	3	1	4	1	2	1	3	1	1	1	5	1	1	3	1	2	36,9	37,2	7	9	1100	0	0
08-017	20/05/2007	20	2	36	MATAM	2	1	2	1	2	1	1	1	2	2	1	1	1	2	3	1	1	3	2	1	36,7	36,2	10	10	2700	0	0
08-021	24/05/2007	25	2	36	MATAM	2	1	2	3	1	1	1	2	2	1	1	1	1	1	4	4	3	3	2	2	37,4	36,8	10	10	2700	0	0
08-030	26/05/2007	30	2	40	MATAM	2	1	2	1	2	1	4	2	2	2	2	2	1	1	4	8	6	3	2	2	37,2	36,3	7	9	4000	0	0
08-034	27/05/2007	29	2	36	MATAM	2	1	4	1	3	2	2	1	2	2	2	1	1	1	4	2	2	3	2	2	36,4	36	10	10	3400	0	0
08-035	27/05/2007	20	2	35	MATAM	2	1	2	3	1	1	1	2	1	2	2	1	2	3	2	2	2	2	2	2	37,6	37	8	10	2400	0	0
08-040	29/05/2007	28	2	38	MATAM	2	1	2	3	1	1	2	2	1	2	1	1	2	3	3	4	4	2	1	2	37	36,8	9	10	3300	0	0
08-042	29/05/2007	37	2	38	MATAM	2	1	4	1	4	3	2	1	2	2	1	1	1	1	5	8	8	4	2	2	36,3	36	8	10	4000	0	0
08-043	29/05/2007	24	2	37	MATAM	1	1	2	1	1	1	1	1	2	2	1	1	1	1	2	2	2	2	2	2	38,9	38,6	10	10	2000	0	0
08-049	30/05/2007	28	2	36	MATAM	2	1	4	1	1	2	2	2	2	2	2	1	1	1	3	4	4	2	2	1	37,6	37,3	9	10	3200	0	0
08-053	05/06/2007	25	2	40	MATAM	2	1	2	3	1	2	2	2	2	2	2	2	2	3	3	3	3	2	2	1	37	36,9	10	10	3500	0	0
08-055	06/06/2007	36	2	38	MATAM	2	1	2	1	3	3	2	1	2	2	3	1	1	1	4	8	8	3	2	2	36,4	36,9	9	10	3500	0	0
08-059	06/06/2007	26	2	36	MATAM	2	1	4	1	3	2	2	1	2	2	2	1	1	1	5	3	3	3	2	1	37	36,8	10	10	3500	0	0
08-060	06/06/2007	25	2	39	MATAM	2	1	4	1	1	2	1	1	2	2	1	2	2	3	3	2	2	3	2	2	37,2	36,7	10	10	2900	0	0
08-068	23/06/2007	22	2	36	MATAM	2	1	2	3	3	1	1	2	2	2	2	2	2	3	4	2	2	3	2	2	36,7	36,9	10	10	2900	0	0
08-070	23/05/2007	28	2	32	MATAM	2	1	4	1	3	1	2	3	2	2	1	1	2	3	0	1	1	2	2	2	37	36,2	10	10	1100	0	0
08-073	24/06/2007	26	2	36	MATAM	2	1	2	3	1	1	4	2	2	2	1	1	1	1	5	4	4	3	2	2	36,3	36	10	10	3200	0	0
08-084	25/06/2007	26	2	40	MATAM	2	1	2	2	1	1	1	2	1	2	1	2	2	3	0	4	2	2	2	1	37	36,6	10	10	2600	1	4400
08-087	25/06/2007	28	2	38	MATAM	2	1	2	1	3	3	2	2	2	2	1	1	1	1	4	3	3	4	2	2	36,4	36	10	10	3900	0	0
08-091	26/06/2007	29	2	36	MATAM	2	1	2	1	3	2	2	1	2	2	1	1	2	3	2	4	4	1	2	2	37,9	36	8	10	2600	0	0
08-094	26/06/2007	30	2	37	MATAM	2	1	4	1	1	1	1	2	2	2	1	1	2	3	2	6	6	2	2	1	36	36,3	10	10	2700	0	0
08-101	27/06/2007	32	2	36	MATAM	2	1	4	1	1	2	4	2	2	2	2	1	1	1	4	6	6	4	2	2	37,2	36,3	7	10	3500	0	0
08-103	27/06/2007	28	2	35	MATAM	2	1	2	3	1	1	1	1	2	2	1	1	1	1	3	3	3	3	2	2	38,4	38	8	9	2700	0	0
08-106	28/06/2007	26	2	36	MATAM	2	1	2	3	1	1	1	2	2	2	2	1	1	2	2	5	5	2	2	1	37	36,7	9	10	3400	0	0
08-107	28/06/2007	26	2	36	MATAM	2	1	4	3	1	1	2	2	2	2	1	1	2	3	0	4	4	2	2	2	36,9	36,7	10	10	2500	0	0
08-116	29/06/2007	25	2	37	MATAM	2	1	2	1	1	1	4	1	2	1	1	1	1	1	3	4	3	3	2	2	37	36,8	10	10	3000	0	0
08-122	30/06/2007	19	2	36	MATAM	2	1	2	3	2	2	4	2	2	2	2	1	2	3	4	1	1	3	1	2	36,4	36	7	9	1100	0	0
08-126	30/06/2007	29	2	35	MATAM	2	1	4	1	4	3	2	1	2	2	3	1	1	1	5	3	3	4	2	2	36,9	36,2	10	10	2900	0	0
08-128	30/06/2007	20	2	36	MATAM	2	1	2	3	1	2	2	1	2	2	1	1	1	2	3	1	1	2	2	1	36,9	36,2	9	10	2200	0	0
08-133	30/06/2007	20	2	36	MATAM	2	1	4	1	1	1	1	1	2	2	1	1	2	3	5	3	1	4	2	2	36,7	36	10	10	2400	0	0
08-149	07/07/2007	27	2	36	MATAM	2	1	4	1	3	2	4	2	2	2	2	1	1	1	5	3	3	4	1	2	37	36,3	10	10	3500	0	0
08-159	08/07/2007	24	2	35	MATAM	2	1	2	3	1	1	2	1	2	2	1	2	2	3	3	1	1	2	1	1	36,4	36	7	9	2700	0	0
08-170	00/07/2007	24	2	37	MATAM	2	1	4	3	1	1	4	2	2	2	1	1	1	1	3	3	3	3	1	2	36,7	36,2	10	10	3400	0	0
08-173	00/07/2007	27	2	35	MATAM	2	1	4	3	1	1	1	2	2	2	1	1	2	3	2	4	4	2	2	1	36,9	36,7	8	9	2700	0	0
08-174	02/07/2007	28	2	36	MATAM	2	1	2	3	1	1	1	1	2	2	2	2	1	2	3	5	5	3	2	2	37,6	37	10	10	2400	0	0
08-177	02/07/2007	21	2	35	MATAM	2	1	2	1	3	1	4	2	2	2	2	1	2	2	3	1	1	2	1	2	38	36	10	10	3000	0	0
08-179	03/07/2007	26	2	35	MATAM	2	1	2	3	1	1	1	2	2	2	1	1	1	2	4	3	3	3	2	2	37	36,8	7	9	2600	0	0
08-185	03/07/2007	28	2	38	MATAM	2	1	4	3	1	1	2	2	1	2	1	1	1	2	3	4	4	3	2	2	38,8	36	10	10	3200	0	0
08-194	06/07/2007	20	2	37	MATAM	2	1	4	1	2	2	4	2	2	2	1	1	2	3	3	2	1	3	2	2	37,7	36,9	10	10	2500	0	0
08-202	08/07/2007	25	2	37	MATAM	2	1	4	3	1	2	2	1	1	2	1	1	2	3	2	4	3	2	1	1	36,9	36,6	10	10	2800	0	0
08-216	20/07/2007	30	2	37	MATAM	2	1	2	3	1	1	1	2	1	2	1	1	1	2	2	4	5	2	2	2	37,2	36,3	7	9	4000	0	0
08-219	20/07/2007	28	2	36	MATAM	2	1	2	3	1	1	1	2	2	2	1	1	2	3	2	4	3	2	2	1	37,2	37	10	10	2600	0	0
08-223	20/07/2007	28	2	38	MATAM	2	1	4	1	1	2	2	2	2	2	2	1	2	3	4	2	2	4	2	2	37,3	36,4	8	10	2900	1	654
08-226	20/07/2007	28	2	36	MATAM	2	1	2	3	1	1	1	2	1	2	2	2	2	3	3	5	5	2	1	2	37	36,9	10	10	2900	0	0
08-228	20/07/2007	26	2	38	MATAM	2	1	2	3	1	1	1	1	1	2	2	1	1	2	3	4	3	2	2	2	37,3	37	10	10	4000	0	0
08-230	23/07/2007	25	2	35	MATAM	2	1	4	3	1	2	2	1	1	2	1	1	2	3	3	1	1	2	2	1	36,9	36,7	10	10	1100	0	0
08-232	25/07/2007	28	2	38	MATAM	2	1	2	3	2	2	2	1	2	2	2	1	2	3	2	4	3	4	2	2	36,9	36,4	10	10	3200	0	0
08-233	23/07/2007	27	2	36	MATAM	2	1	2	3	1	2	1	1	2	2	2	1	2	3	3	2	2	3	2	2	38,6	36,7	10	10	3000	0	0
08-234	23/07/2007	24	2	37	MATAM	2	1	4	3	1	1	1	1	1	2	1	1	1	1	3	2	2	3	1	2	37,2	36,8	10	10	2900	0	0
08-235	23/07/2007	20	2	36	MATAM	2	1	4	1	1	2	2	1	2	2	2	1	1	1	2	2	2	2	2	2	37,2	36,8	10	10	2800	0	0
08-237	25/07/2007	30	2	36	MATAM	2	1	4	1	1	1	4	2	2	2	2	1	1	1	3	7	5	3	1	2	37	36,4	10	10	3200	0	0
08-240	28/07/2007	20	2	36	MATAM	2	1	4	3	3	2	1	1	1	2	1	1	1	1	2	1	1	2	2	2	37,3	37	10	10	3200	0	0
08-242	29/07/2007	25	2	38	MATAM	2	1	4	1	3	2	2	1	2	2	1	1	1	2	4	4	3	4	2	2	36,8	36,7	10	10	2900	0	0
08-245	03/08/2007	20	2	37	MATAM	2	1	4	2	2	1	1	2	1	1	1	1	1	2	2	1	1	2	2	2	36,8	36,5	10	10	2500	0	0
08-248	02/07/2007	23	2	37	MATAM	2	1	2	1	1	2	2	2	1	2	1	2	1	2	0	3	3	0	2	1	37,8	37	10	10	3500	0	0
09-003	16/05/2017	26	2	37	N'Zérékoré	2	2	2	3	1	2	2	1	2	1	3	2	1	2	2	4	4	2	2	1	37	36,5	10	10	2700	0	0
09-008	18/05/2017	35	2	37	N'Zérékoré	2	1	2	3	1	3	2	1	2	2	2	1	1	1	2	5	5	2	2	2	37,5	36,2	8	10	3590	0	0
09-019	25/05/2017	21	2	36	N'Zérékoré	1	1	3	3	3	1	2	1	1	1	2	1	2	3	4	3	3	4	2	2	37	36,5	10	10	3400	0	0
09-028	27/05/2017	18	2	34	N'Zérékoré	2	1	4	3	2	1	3	2	2	2	3	1	2	2	2	1	1	1	1	1	37,5	36,6	8	10	3100	0	0
09-037	31/05/2017	20	3	41	N'Zérékoré	2	2	4	3	3	1	4	3	1	1	2	2	1	1	2	2	2	2	2	2	36,5	37,9	10	10	4300	0	0
09-052	03/06/2017	19	3	38	N'Zérékoré	2	1	4	3	2	1	4	3	1	1	2	1	1	1	4	1	1	3	2	1	36,5	36,8	8	10	4100	0	0
09-088	29/06/2017	28	2	32	N'Zérékoré	2	1	2	3	1	1	1	1	2	2	2	1	2	3	3	4	4	3	2	2	36,7	35,6	0	0	3400	0	0
09-100	04/07/2017	28	2	41	N'Zérékoré	2	1	2	3	1	3	3	2	2	2	3	1	2	3	1	8	8	0	2	2	37,5	35	0	0	3700	0	0
09-112	08/07/2017	20	2	34	N'Zérékoré	2	1	2	3	1	2	3	1	1	1	3	1	2	3	4	2	2	3	2	2	37,1	36,9	10	10	3300	0	0
09-119	10/07/2017	16	2	35	N'Zérékoré	1	1	2	3	1	2	4	1	2	2	2	1	1	1	2	1	1	1	2	2	36,9	35,9	8	10	2800	0	0
09-131	12/07/2017	31	2	38	N'Zérékoré	2	1	3	3	4	2	2	1	2	1	3	1	1	1	0	6	6	0	2	2	36,6	37,1	10	10	3500	0	0
09-142	14/07/2017	37	2	36	N'Zérékoré	2	2	2	3	1	1	1	1	1	1	2	1	1	1	3	4	4	3	2	2	39	38,8	10	10	3000	0	0
09-173	23/07/2017	32	2	36	N'Zérékoré	2	1	4	3	2	2	2	1	2	2	2	1	2	3	1	4	4	1	2	2	36,7	35,3	10	10	3800	0	0
09-211	31/07/2017	30	1	39	N'Zérékoré	2	1	3	3	1	1	1	3	2	2	2	1	1	1	0	9	9	0	2	2	37,7	37,8	10	10	3100	0	0
09-234	04/08/2017	30	2	38	N'Zérékoré	2	1	3	3	1	1	4	2	2	2	3	1	1	1	3	3	3	3	1	1	36,5	37,1	10	10	3900	0	0
23-003	02/05/2017	22	2	37	Ratoma	2	1	2	1	4	1	2	1	2	1	3	2	1	1	2	2	3	2	2	2	37,2	36,5	9	10	3100	0	0
23-006	03/05/2017	24	2	37	Ratoma	2	1	2	1	4	3	2	1	2	1	2	2	1	1	0	2	2	0	1	2	37,5	37,1	8	10	2610	0	0
23-015	10/05/2017	20	2	40	Ratoma	1	1	2	3	1	2	2	1	2	2	2	2	1	2	3	3	3	3	2	2	37,3	36,5	8	10	3810	0	0
23-016	10/05/2017	20	2	39	Ratoma	2	1	4	1	1	1	3	2	2	2	2	2	1	2	3	1	1	3	2	2	38,2	38,1	8	10	3500	0	0
23-036	16/05/2017	26	2	41	Ratoma	2	1	4	2	4	3	2	1	2	1	3	1	1	2	4	1	1	3	2	2	37,5	38	7	9	2500	0	0
23-051	23/05/2017	27	2	37	Ratoma	2	1	2	1	1	2	2	2	1	2	2	2	2	3	4	2	1	2	1	1	38,6	38,2	7	9	3600	0	0
23-070	30/05/2017	45	2	37	Ratoma	2	1	3	3	1	2	4	1	2	2	2	2	2	3	3	7	7	3	2	2	37,6	38,1	8	9	3400	0	0
23-082	02/06/2017	20	2	38	Ratoma	2	1	2	1	1	1	4	2	2	1	2	2	2	3	1	4	3	1	2	2	37,6	38,5	8	10	2650	0	0
23-088	05/06/2017	23	1	42	Ratoma	2	1	2	1	3	3	2	1	2	2	2	2	1	1	4	2	2	3	2	1	37,9	38,6	9	10	3300	0	0
23-126	15/06/2017	24	2	38	Ratoma	2	1	2	1	2	1	4	1	2	2	2	2	1	2	1	1	1	1	2	2	38,3	37,1	9	10	2900	0	0
23-159	04/07/2017	17	1	37	Ratoma	2	1	4	1	2	2	2	3	2	2	1	1	1	3	1	1	1	1	2	1	37,1	36,4	8	9	1850	0	0
23-163	05/07/2017	23	2	40	Ratoma	2	1	4	1	4	1	2	1	1	1	1	2	1	2	3	1	1	3	2	1	36,8	36,7	8	9	2800	0	0
23-181	10/07/2017	35	2	38	Ratoma	2	1	2	3	1	2	4	2	1	1	1	1	1	2	5	6	5	3	2	2	37	36,5	9	10	3300	0	0
23-183	10/07/2017	38	2	36	Ratoma	2	1	4	3	1	2	2	1	2	2	2	1	2	3	1	8	7	1	2	2	36,7	36,6	8	9	3020	0	0
23-188	13/07/2017	18	1	37	Ratoma	2	1	4	1	1	2	2	3	2	2	3	2	1	2	2	1	1	2	1	2	37	36,4	8	9	3100	0	0
23-195	14/07/2017	25	2	37	Ratoma	2	1	4	1	3	1	3	1	2	2	2	2	2	3	1	2	2	3	2	2	36,4	36,2	8	9	3700	0	0
23-214	19/07/2017	23	2	39	Ratoma	2	1	2	3	2	2	4	2	2	2	2	2	1	2	2	2	2	2	2	2	37,3	36,8	9	10	2600	0	0
23-215	22/07/2017	34	2	38	Ratoma	2	1	2	1	1	2	2	2	1	2	2	2	2	3	4	9	8	3	2	2	37,1	38,3	9	10	3650	0	0
23-225	24/07/2017	24	2	39	Ratoma	2	1	2	1	2	2	1	1	1	1	2	2	2	3	2	2	1	2	2	2	37	38,3	7	8	2820	0	0
23-241	01/08/2017	30	2	40	Ratoma	2	1	4	1	1	1	3	1	2	1	2	1	2	3	2	3	2	2	1	2	37,1	38	9	10	3280	0	0
23-243	01/08/2017	25	2	39	Ratoma	1	1	2	1	3	2	2	1	2	2	1	1	2	3	3	2	2	3	2	1	38,1	38,3	7	9	3400	0	0
23-247	08/08/2017	27	2	38	Ratoma	2	1	2	1	1	2	4	1	2	2	2	2	2	3	4	4	4	3	2	2	37,3	36,2	8	9	3400	0	0
23-006	17/05/2017	26	2	39	Siguiri	2	2	2	3	1	1	2	1	1	2	2	1	1	2	2	5	5	2	1	2	36,5	36,2	10	10	4000	0	0
23-024	29/05/2017	26	2	39	Siguiri	2	1	2	1	1	2	2	2	1	1	2	1	2	3	4	4	4	2	2	1	36,8	36,2	9	10	4200	0	0
23-026	01/06/2017	27	2	38	Siguiri	2	2	2	3	1	1	2	1	2	2	1	1	1	2	1	4	4	1	2	2	36,5	37,4	8	10	4500	0	0
23-040	09/06/2017	31	2	39	Siguiri	2	1	4	1	2	2	2	2	1	1	2	1	2	3	3	2	2	1	2	2	37,5	36,5	8	10	3300	1	96
23-056	30/06/2017	25	2	38	Siguiri	2	1	2	1	1	2	2	1	1	2	2	1	1	1	2	4	3	2	2	2	36	36,2	3	0	3500	0	0
23-060	01/07/2017	26	2	39	Siguiri	2	2	2	3	1	1	2	1	1	1	2	1	1	2	2	5	5	1	1	1	36,4	37,2	10	10	4000	0	0
23-103	19/07/2017	25	2	38	Siguiri	2	1	4	3	1	1	4	1	1	1	1	1	1	2	2	4	4	2	2	1	37,5	37,1	9	10	3000	0	0
23-105	19/07/2017	19	2	39	Siguiri	2	1	2	1	3	1	4	1	1	2	2	1	2	3	3	1	1	2	2	2	37	36,2	10	10	4000	0	0
23-112	21/07/2017	16	2	38	Siguiri	2	2	3	3	1	1	1	1	1	1	2	2	2	3	0	2	1	0	1	1	38,5	35,2	8	9	2700	0	0
23-116	21/07/2017	25	2	37	Siguiri	2	2	2	3	1	1	1	2	2	1	2	1	1	1	2	3	3	2	2	1	36,3	36	9	10	3000	0	0
23-127	26/07/2017	30	2	38	Siguiri	2	2	2	3	1	1	2	2	1	2	1	1	2	3	3	5	3	2	2	2	37,2	36,9	3	3	1900	0	0
23-167	28/08/2017	19	2	38	Siguiri	2	1	4	1	4	1	4	2	1	1	2	1	1	2	2	2	2	2	2	1	37,5	36,9	10	10	3500	1	128
23-169	29/08/2017	26	2	40	Siguiri	2	2	3	3	1	1	1	2	2	1	3	2	2	3	4	5	4	4	2	2	36	37,2	10	10	3600	0	0
23-184	07/09/2017	22	2	38	Siguiri	2	1	2	1	2	1	1	2	1	2	2	1	2	3	2	3	3	2	2	1	36,6	36,1	10	10	4000	0	0
23-190	08/09/2017	23	2	38	Siguiri	2	1	4	1	3	1	2	2	1	2	2	1	1	1	2	2	2	2	2	1	36,8	36,4	10	10	3000	0	0
23-194	08/09/2017	37	2	40	Siguiri	2	2	2	3	1	1	1	2	1	2	1	1	1	1	2	7	7	2	2	2	37,2	36,8	10	10	3200	0	0
23-218	23/09/2017	30	1	38	Siguiri	2	2	2	3	1	1	4	1	1	1	2	2	1	1	2	5	5	2	1	1	36,2	36,9	10	10	3300	0	0
23-220	23/09/2017	31	2	36	Siguiri	2	1	2	1	1	1	2	1	2	1	2	1	1	1	2	5	5	2	2	1	36,9	35,9	10	10	3500	0	0
23-232	27/09/2017	30	2	36	Siguiri	2	1	2	1	1	1	2	1	1	2	2	1	1	1	2	5	5	2	2	2	36,1	36,5	10	10	3200	0	0
23-244	29/09/2017	25	2	39	Siguiri	2	1	2	1	1	1	4	1	2	1	2	1	1	2	1	4	4	1	2	1	36,4	35,9	10	10	3000	1	42
05-002	02/05/2017	23	2	34	FORECARIAH	2	2	2	3	1	1	2	2	2	2	1	1	1	2	1	2	2	0	2	1	37,4	36,4	7	9	2800	0	0
05-004	16/05/2017	24	2	36	FORECARIAH	2	1	4	1	2	2	2	1	1	2	1	2	2	3	4	3	3	3	1	2	37,3	36,9	10	10	2700	0	0
05-046	30/05/2017	26	2	36	FORECARIAH	2	1	4	3	1	1	1	2	2	2	1	1	1	2	3	5	4	2	2	2	36	36,1	10	10	3000	0	0
05-085	25/06/2017	20	2	36	FORECARIAH	2	1	4	3	1	2	1	1	2	2	1	1	1	1	1	3	3	1	2	2	37,7	36,3	10	10	3200	1	4400
05-110	28/06/2017	23	2	37	FORECARIAH	2	1	4	3	1	1	2	1	2	2	1	1	2	3	3	2	2	2	2	2	36,8	36,4	9	10	2600	1	976
05-114	28/06/2017	25	2	36	FORECARIAH	2	2	2	3	1	1	4	2	2	2	1	2	1	1	2	4	3	2	2	2	36,9	36,2	9	10	2600	0	0
05-164	09/07/2017	25	2	36	FORECARIAH	2	1	4	1	1	1	4	1	2	2	2	1	1	1	4	4	2	3	2	2	37,3	35,1	0	0	3700	0	0
05-187	14/07/2017	25	2	35	FORECARIAH	2	2	2	3	1	1	1	2	1	2	1	1	1	2	2	4	2	2	1	2	37,2	36,8	8	10	2600	0	0
05-190	14/07/2017	24	2	36	FORECARIAH	2	1	4	1	1	1	4	1	1	2	2	1	1	1	2	4	4	2	2	2	36,4	36,5	10	10	2800	0	0
05-204	17/07/2017	22	2	41	FORECARIAH	2	2	4	3	1	1	2	1	2	2	1	1	2	3	0	3	3	0	2	2	37,3	36,5	10	10	3400	1	64
03-003	03/05/2017	16	1	37	Gueckedou	2	1	2	3	3	3	4	3	1	1	1	1	2	3	3	1	1	1	2	2	37,8	36,6	10	10	3000	1	128
03-005	03/05/2017	32	2	39	Gueckedou	1	2	2	3	1	1	1	1	2	1	1	1	1	2	2	4	4	1	2	2	37,8	35,6	8	10	2200	1	112
03-015	31/08/2017	16	1	37	Gueckedou	1	2	2	3	2	1	1	3	2	1	1	1	2	3	2	1	1	2	1	2	38	36	9	10	3200	1	4200
03-017	01/09/2017	17	2	37	Gueckedou	2	1	2	3	1	1	4	2	2	1	1	1	1	1	2	1	1	1	1	1	36,9	35,6	10	10	4000	0	0
03-027	02/09/2017	26	2	38	Gueckedou	1	2	3	3	2	1	1	1	2	1	1	1	1	1	3	2	2	2	1	2	36,4	35,2	10	10	3200	0	0
03-028	16/05/2017	20	2	37	Gueckedou	2	1	2	3	2	2	2	1	2	1	1	1	1	1	3	1	1	2	1	1	36,7	35,9	9	10	3300	0	0
03-039	26/05/2017	33	2	40	Gueckedou	2	1	3	3	1	1	4	1	2	1	1	1	2	3	3	3	3	1	1	2	38	35,7	10	10	2500	1	2912
03-044	03/09/2017	31	2	38	Gueckedou	1	2	2	3	1	1	1	1	2	1	1	2	1	2	2	3	3	1	2	2	37,2	36	10	10	3600	0	0
03-049	30/05/2017	23	1	37	Gueckedou	2	1	2	3	2	2	1	3	2	1	1	1	1	1	2	2	2	1	1	2	36,7	36	9	10	3500	0	0
03-050	03/09/2017	25	2	37	Gueckedou	1	2	2	3	2	1	1	1	1	1	1	1	2	3	2	3	3	2	2	2	37,8	35,9	7	9	3000	1	6320
03-059	06/06/2017	16	1	37	Gueckedou	2	1	4	3	1	1	4	3	2	1	1	1	1	1	3	1	1	2	1	2	37	35,7	9	10	2500	0	0
03-063	10/06/2017	28	2	37	Gueckedou	1	2	2	3	1	1	1	2	1	2	1	1	1	1	3	4	4	2	2	1	37,5	36,2	7	9	3700	0	0
03-065	10/06/2017	28	2	37	Gueckedou	1	2	2	3	1	1	1	1	1	1	1	2	1	1	1	3	2	1	2	1	37,2	35,6	0	0	2800	0	0
03-084	25/06/2017	20	2	37	Gueckedou	2	1	2	3	3	3	4	2	2	1	1	1	1	1	4	1	1	2	1	2	36,6	35,8	9	10	3250	0	0
03-088	26/06/2017	27	2	37	Gueckedou	1	2	2	3	1	1	1	1	2	1	2	2	1	1	2	5	5	2	2	1	36,8	36	9	10	4000	0	0
03-090	27/06/2017	35	2	37	Gueckedou	1	2	2	3	2	1	2	1	2	2	3	1	1	1	2	3	3	2	1	2	37,2	35,9	9	10	3500	0	0
03-095	09/07/2017	29	3	37	Gueckedou	2	1	2	3	4	2	2	3	1	1	1	1	1	1	4	1	1	2	1	2	37,4	36	9	10	3000	0	0
03-097	06/09/2017	30	2	37	Gueckedou	2	1	2	3	1	1	2	1	2	1	1	1	1	1	4	4	4	2	1	2	36,8	35,6	10	10	3200	0	0
03-100	12/07/2017	21	2	37	Gueckedou	2	1	2	3	1	1	2	1	2	1	1	1	1	1	2	2	2	1	1	2	36,7	36	9	10	3500	0	0
03-107	15/07/2017	32	2	38	Gueckedou	2	1	4	3	2	1	2	1	2	1	1	1	1	1	2	7	6	2	1	2	36,8	36,5	9	10	3500	0	0
03-108	15/07/2017	26	1	37	Gueckedou	1	2	2	3	3	1	1	3	2	1	1	2	1	1	4	4	1	3	1	2	36,8	36	9	10	3200	0	0
03-111	16/07/2017	28	2	38	Gueckedou	1	2	2	3	1	1	1	1	1	1	1	1	1	1	2	3	3	1	2	1	37,2	35,8	8	10	2700	0	0
03-113	17/07/2017	19	1	37	Gueckedou	2	1	4	3	1	2	2	3	2	1	1	1	1	1	3	1	1	2	1	2	36,9	35,6	9	10	3000	0	0
03-134	26/07/2017	24	1	38	Gueckedou	2	1	2	3	1	2	4	3	2	1	1	1	1	1	3	1	1	2	1	2	37,6	35,6	9	10	3400	0	0
03-161	10/08/2017	25	2	38	Gueckedou	2	1	2	3	2	2	2	1	2	1	1	1	1	1	5	2	2	2	1	2	37,5	36,2	10	10	3400	0	0
03-172	12/08/2017	20	2	38	Gueckedou	2	1	2	3	1	1	4	2	2	1	1	1	1	1	4	2	2	2	2	2	37,6	36	9	10	2000	1	28928
03-190	22/08/2017	24	2	37	Gueckedou	2	1	4	3	1	1	4	2	2	1	1	1	1	1	1	2	2	1	1	2	37,6	35,8	10	10	3000	0	0
03-203	28/08/2017	16	1	37	Gueckedou	1	2	2	3	2	1	1	3	2	1	1	2	1	2	2	1	1	1	2	1	36,5	35,2	5	7	2500	0	0
03-205	28/08/2017	23	2	37	Gueckedou	2	1	2	3	1	1	4	2	2	1	1	1	1	1	1	2	2	1	1	2	36,6	35,8	9	10	3200	0	0
03-210	30/08/2017	17	1	37	Gueckedou	2	1	2	3	1	1	1	3	2	1	1	1	1	2	2	1	1	1	1	2	36,6	35,8	9	10	2400	1	1536
03-221	10/09/2017	22	1	37	Gueckedou	1	2	2	3	1	1	1	3	2	1	1	1	1	1	1	2	2	1	1	2	37,8	36,2	10	10	2900	1	512
03-233	18/09/2017	19	2	37	Gueckedou	2	2	3	3	3	3	2	1	2	1	1	1	1	1	4	1	1	1	1	2	36	35,8	8	10	3200	0	0
03-238	21/09/2017	28	2	38	Gueckedou	1	1	2	3	2	2	2	1	2	1	1	1	1	2	1	3	3	1	2	2	37	35,8	10	10	3500	0	0
03-246	23/09/2017	33	2	32	Gueckedou	1	2	4	3	1	2	2	2	2	1	2	2	1	1	3	8	7	2	1	2	37,5	36,6	10	10	3300	0	0
03-249	24/09/2017	30	2	40	Gueckedou	1	2	2	3	1	1	1	1	1	1	1	2	2	3	1	4	4	1	1	1	35,7	36,2	9	10	2800	0	0
03-250	24/09/2017	23	3	37	Gueckedou	1	2	2	3	3	2	1	3	1	1	1	2	1	1	3	1	1	1	1	2	36,7	36,2	10	10	3400	0	0
10-035	16/05/2017	29	2	40	Kaloum	2	1	4	1	1	1	2	1	2	2	2	1	1	1	3	5	5	0	2	2	38	37,5	9	10	3700	1	48
10-223	10/07/2017	34	2	39	Kaloum	2	1	4	2	2	2	2	2	1	1	3	1	2	3	6	6	6	4	2	1	36	35,8	10	10	2600	0	0
06-020	02/06/2017	17	2	36	Kankan	2	2	3	3	3	1	4	2	2	2	2	2	2	3	2	5	4	2	2	1	37,8	36,2	8	10	2800	0	0
06-025	31/05/2017	20	2	37	Kankan	2	1	2	1	1	2	2	1	2	2	1	1	1	1	4	6	6	2	2	2	37,5	37,2	9	10	3000	0	0
06-033	02/06/2017	38	2	37	Kankan	2	1	4	1	1	3	2	3	2	2	1	1	2	3	4	3	2	3	2	1	37,1	36,7	10	10	3050	0	0
06-038	03/06/2017	34	2	36	Kankan	2	1	2	3	3	2	2	1	2	2	2	1	1	1	4	2	2	2	2	1	37	36,8	9	10	3300	0	0
06-080	11/06/2017	17	3	36	Kankan	2	1	3	3	3	3	2	2	2	2	1	1	1	1	2	3	2	2	2	1	37,7	36,9	10	10	3200	0	0
06-091	12/06/2017	20	2	37	Kankan	2	1	2	1	3	1	1	1	1	2	1	1	1	1	1	1	1	1	2	1	37,8	36,8	8	10	3200	0	0
06-145	24/06/2017	16	1	36	Kankan	2	1	4	1	2	3	2	1	2	2	3	1	1	1	4	1	1	3	2	2	37,5	37,2	10	10	3500	0	0
06-169	28/06/2017	16	2	40	Kankan	2	1	4	3	1	1	4	1	2	2	1	1	1	1	2	3	2	2	1	2	37,8	37,8	10	10	3000	0	0
06-177	30/06/2017	37	2	42	Kankan	2	1	2	1	1	1	1	1	2	2	3	1	1	1	1	6	5	1	1	1	38,2	37,2	8	10	4500	0	0
06-183	02/07/2017	22	2	36	Kankan	2	1	4	1	3	3	2	2	2	1	3	1	1	1	5	1	1	5	1	1	36,7	36,7	10	10	3000	0	0
06-193	04/07/2017	23	2	37	Kankan	1	1	4	3	3	2	4	3	1	2	2	1	1	1	4	3	1	4	1	2	38	37,3	9	10	4000	0	0
06-204	06/07/2017	19	2	40	Kankan	2	2	4	3	1	3	2	1	2	2	2	1	1	2	4	3	3	4	1	2	37,8	36,9	10	10	3100	0	0
06-234	12/07/2017	27	2	36	Kankan	2	2	3	3	1	2	4	2	2	2	3	2	1	1	4	6	4	3	1	2	37,9	36,8	9	10	2700	0	0
06-239	13/07/2017	29	2	37	Kankan	2	1	4	1	1	1	3	1	2	2	2	2	1	1	1	9	6	1	1	2	37,8	37,5	10	10	3200	0	0
06-240	13/07/2017	35	2	36	Kankan	2	1	3	3	3	2	1	1	1	2	1	1	2	3	3	2	2	3	2	1	37,7	36,9	9	10	3000	0	0
22-229	30/04/2018	20	1	37	Kindia	2	1	2	1	1	2	4	3	1	2	2	2	2	3	3	1	1	2	2	2	38,4	36,2	9	10	3400	0	0
22-235	30/04/2018	26	2	37	Kindia	2	1	4	1	2	2	4	1	1	2	2	1	1	1	2	5	5	3	1	2	37,2	35,8	9	10	3100	0	0
22-236	30/04/2018	36	2	42	Kindia	2	1	2	3	1	1	2	2	2	2	2	1	2	3	2	4	3	3	2	2	38,3	37,2	9	10	3600	0	0
22-243	06/05/2018	22	1	37	Kindia	2	1	4	1	1	1	2	3	2	1	2	1	2	3	0	1	1	1	2	1	37,3	36,8	8	9	2800	1	608
08-007	06/05/2007	24	2	36	MATAM	2	1	4	1	2	2	2	1	1	2	1	2	2	3	4	3	3	3	1	2	37,3	36,9	10	10	2700	0	0
08-048	30/05/2007	26	2	36	MATAM	2	1	4	2	1	1	1	2	2	2	1	1	1	2	3	5	4	2	2	2	36	36	10	10	3000	0	0
08-085	25/06/2007	20	2	36	MATAM	2	1	4	3	1	2	1	1	2	2	1	1	1	1	0	3	3	2	2	2	37,7	36,3	10	10	3200	0	0
08-110	28/06/2007	23	2	37	MATAM	2	1	4	3	1	1	2	1	2	2	1	1	2	3	3	2	2	2	2	2	36,8	36,4	9	10	2600	0	0
08-114	28/06/2007	25	2	36	MATAM	2	1	2	3	1	1	4	2	2	2	1	2	1	1	2	4	3	2	2	2	36,9	36,2	9	10	2600	0	0
08-115	29/06/2007	32	2	36	MATAM	2	1	4	3	1	1	1	2	2	2	2	2	1	1	4	1	7	4	1	2	36,9	36,4	9	10	3000	0	0
08-164	09/07/2007	25	2	36	MATAM	2	1	4	1	1	1	4	1	2	2	2	1	1	1	4	4	2	3	2	2	37,3	36	10	10	3700	0	0
08-186	04/07/2007	25	2	35	MATAM	2	1	2	3	1	1	1	2	1	2	1	1	1	2	2	4	2	2	1	2	37,2	36,8	8	10	2600	0	0
08-189	04/07/2007	24	2	36	MATAM	2	1	4	1	1	1	4	1	1	2	2	1	1	1	2	4	4	2	2	2	36,4	36,5	10	10	2800	0	0
08-215	20/07/2007	27	2	36	MATAM	2	1	2	3	1	1	1	2	2	2	1	2	2	3	3	3	3	3	2	1	37,6	37,3	8	10	2600	0	0
08-246	02/05/2007	23	2	34	MATAM	2	1	2	3	1	1	2	2	2	2	1	1	1	2	0	2	2	0	2	1	37,4	36,4	7	9	2800	0	0
08-250	07/07/2007	22	2	40	MATAM	2	1	4	3	1	1	2	1	2	2	1	1	2	3	0	3	3	0	2	2	37,3	36,5	10	10	3400	0	0
09-002	16/05/2017	30	2	37	N'Zérékoré	2	1	3	3	1	1	3	1	2	1	2	2	1	1	4	5	5	4	2	2	36	36,3	8	10	3100	0	0
09-023	25/05/2017	34	2	34	N'Zérékoré	2	2	3	3	4	1	2	1	1	1	1	1	1	1	4	3	3	4	2	2	37	36,8	8	10	2000	0	0
09-046	02/06/2017	35	2	40	N'Zérékoré	1	1	2	3	1	2	1	2	1	1	2	2	1	2	2	7	7	0	2	2	35,3	36,7	10	10	3600	0	0
09-055	06/06/2017	20	2	36	N'Zérékoré	2	1	3	3	3	2	4	1	2	2	2	1	1	2	5	1	1	4	1	2	37,5	36,7	8	10	2300	0	0
09-056	06/06/2017	19	3	38	N'Zérékoré	1	1	3	3	3	1	3	3	1	1	1	2	1	1	3	2	2	3	2	2	37	36,7	8	10	3600	0	0
09-058	07/06/2017	25	2	37	N'Zérékoré	2	1	4	3	3	3	2	1	2	2	3	1	1	1	4	4	4	3	2	1	36,8	36,7	10	10	3500	0	0
09-076	17/06/2017	21	2	37	N'Zérékoré	1	1	3	3	1	3	2	1	2	2	2	1	2	3	1	3	3	0	2	2	36,2	35,2	10	10	2900	0	0
09-105	05/07/2017	25	2	37	N'Zérékoré	2	1	3	3	1	2	3	1	2	2	2	1	1	1	0	3	3	0	2	2	35,2	35,9	10	10	3150	0	0
09-107	06/07/2017	37	2	34	N'Zérékoré	2	2	4	3	1	1	3	1	2	2	2	1	1	1	0	8	8	0	2	2	37,7	36,5	10	10	2150	0	0
09-115	08/07/2017	16	3	36	N'Zérékoré	2	1	3	3	1	2	4	3	1	1	1	1	2	3	3	1	1	2	2	2	36,9	37,4	10	10	3200	0	0
09-118	10/07/2017	18	3	37	N'Zérékoré	2	1	3	3	2	2	2	3	1	1	2	1	1	2	2	1	1	2	2	2	36,6	37,3	10	10	2300	0	0
09-120	11/07/2017	34	2	41	N'Zérékoré	2	1	2	3	1	1	1	2	2	2	2	1	1	1	1	3	3	1	2	2	36,3	36	10	10	3260	0	0
09-134	13/07/2017	18	2	34	N'Zérékoré	2	1	3	3	1	1	2	1	2	2	2	1	2	3	2	1	1	1	2	2	37,1	37	10	10	2500	0	0
09-147	15/07/2017	19	3	35	N'Zérékoré	2	2	3	3	3	1	4	3	2	1	2	1	1	1	0	1	1	0	2	2	35,9	36,3	10	10	2600	0	0
09-156	20/07/2017	23	2	37	N'Zérékoré	2	1	2	3	3	3	1	1	1	1	3	1	2	2	1	2	2	1	2	2	36,6	35,9	10	10	2900	0	0
09-166	21/07/2017	18	2	37	N'Zérékoré	2	1	4	3	1	2	3	1	2	2	3	1	2	3	2	1	1	2	2	2	36,3	35,6	10	10	3400	0	0
09-172	23/07/2017	33	2	42	N'Zérékoré	2	1	3	3	3	2	4	1	1	2	2	1	1	1	4	3	3	4	2	2	37,4	37,2	10	10	3700	0	0
09-184	25/07/2017	35	2	38	N'Zérékoré	2	1	4	3	1	2	2	1	2	2	3	1	1	1	4	6	6	3	2	2	37,1	36,7	10	10	2900	0	0
09-203	29/07/2017	22	3	42	N'Zérékoré	2	1	3	3	3	3	4	3	2	2	3	1	2	3	4	2	2	4	2	2	37,5	35,9	10	10	2800	0	0
09-204	29/07/2017	35	2	39	N'Zérékoré	2	1	4	3	1	1	2	2	2	2	2	1	1	1	6	4	4	6	1	2	38	37,9	10	10	3300	0	0
09-208	29/07/2017	23	2	37	N'Zérékoré	1	1	3	3	1	2	3	1	1	1	2	1	2	3	2	2	2	2	1	2	37,9	37,5	10	10	3200	0	0
09-229	02/08/2017	35	2	40	N'Zérékoré	2	1	2	3	1	1	1	1	2	1	3	1	1	1	3	6	6	3	2	2	37,5	36,6	6	8	4500	0	0
09-230	02/08/2017	38	2	36	N'Zérékoré	2	1	4	3	1	2	4	2	2	2	2	1	2	3	0	4	4	0	1	2	37	35	0	0	2800	1	1880
09-241	08/08/2017	30	2	38	N'Zérékoré	2	1	4	3	1	2	4	1	2	2	1	1	1	1	4	6	6	3	2	1	36,8	36,6	10	10	3900	0	0
09-249	10/08/2017	19	2	37	N'Zérékoré	2	1	4	3	1	2	2	1	1	1	2	1	2	3	3	4	4	2	1	1	36,4	36,6	10	10	3100	0	0
23-019	11/05/2017	31	2	42	Ratoma	2	1	2	3	1	1	2	1	2	2	2	2	2	3	3	4	4	2	2	2	36,3	35,2	8	10	2600	0	0
23-024	12/05/2017	18	2	39	Ratoma	2	1	4	1	3	1	4	1	2	2	2	2	2	3	3	1	1	2	2	2	38,2	35,4	6	9	2500	0	0
23-043	20/05/2017	27	2	38	Ratoma	2	1	2	1	1	1	4	1	2	2	3	2	2	3	4	3	2	3	2	2	37,1	38,6	7	9	3580	0	0
23-044	20/05/2017	40	2	38	Ratoma	2	1	2	3	2	1	2	1	1	2	2	2	2	3	1	6	6	1	2	1	36,2	38,5	8	10	4000	0	0
23-066	29/05/2017	18	2	37	Ratoma	2	1	4	3	3	1	4	2	2	2	2	2	1	1	5	1	1	3	2	2	37,6	38,2	6	7	2800	0	0
23-092	06/06/2017	24	2	37	Ratoma	2	1	2	1	3	1	4	1	2	2	2	1	1	2	3	4	2	3	2	2	37,8	38,2	8	9	2800	0	0
23-094	07/06/2017	26	2	37	Ratoma	2	1	2	2	2	1	2	2	2	1	3	2	2	3	2	3	2	2	2	2	37,8	38,2	9	10	2600	0	0
23-100	08/06/2017	14	1	39	Ratoma	2	1	2	1	3	1	4	3	1	1	2	1	2	3	4	1	1	4	1	2	36,5	38,2	8	9	4000	0	0
23-129	06/05/2017	28	2	40	Ratoma	2	1	2	1	1	1	4	1	2	2	2	2	1	2	1	4	3	1	2	2	37,3	38	9	10	3220	0	0
23-142	22/06/2017	19	1	41	Ratoma	2	1	2	3	2	2	2	1	1	2	2	2	2	3	2	1	1	2	2	2	36,7	37,1	8	9	2800	0	0
23-154	30/06/2017	25	1	39	Ratoma	2	1	2	2	2	2	2	3	2	2	2	2	1	2	2	1	1	2	2	2	37,1	36,3	6	8	3200	0	0
23-219	23/07/2017	35	2	37	Ratoma	2	1	2	1	1	1	4	2	2	1	2	2	2	3	4	6	5	4	2	2	37,3	36,6	9	10	2520	0	0
23-220	23/07/2017	29	2	40	Ratoma	2	1	4	3	1	1	2	2	2	2	3	2	1	2	2	6	6	2	2	2	35,6	36,2	8	9	3600	0	0
23-001	09/05/2017	18	2	38	Siguiri	2	1	2	1	1	1	4	1	1	1	2	2	1	2	3	1	1	2	2	1	36,8	36,2	9	10	3000	0	0
23-010	18/05/2017	35	2	38	Siguiri	2	1	2	1	3	1	2	2	1	1	1	1	1	2	4	2	2	1	1	1	36,4	36,5	10	10	3000	0	0
23-031	01/06/2017	22	2	38	Siguiri	2	1	2	1	2	2	4	1	1	1	3	1	2	2	3	1	1	2	2	2	37	38	8	10	3200	0	0
23-035	09/06/2017	19	2	38	Siguiri	2	1	4	1	1	2	2	1	1	1	2	1	2	3	2	2	2	1	2	2	36,5	37,2	10	10	3000	0	0
23-038	06/06/2017	20	2	38	Siguiri	2	1	2	1	1	1	4	1	2	1	2	1	1	1	2	3	2	2	1	1	37,5	37	10	10	1900	0	0
23-046	18/06/2017	30	2	38	Siguiri	2	2	2	3	1	1	4	2	1	2	2	1	1	1	3	3	3	0	1	1	37,5	36,3	10	10	3200	0	0
23-055	30/06/2017	26	2	38	Siguiri	2	1	4	1	1	1	4	2	1	1	2	1	1	1	4	3	3	2	1	1	36	36,3	10	10	3900	0	0
23-064	03/07/2017	15	2	38	Siguiri	2	1	2	1	3	1	2	2	1	2	2	1	1	2	2	1	1	2	2	1	36,4	37	10	10	3000	0	0
23-074	04/07/2017	25	2	38	Siguiri	2	1	4	1	3	2	4	2	1	1	2	1	2	3	2	4	4	1	2	2	37	36,3	10	10	3500	1	2600
23-121	26/07/2017	19	2	38	Siguiri	2	1	2	1	1	1	4	1	1	1	2	1	1	1	2	1	1	2	2	1	37,1	36,5	10	10	2800	0	0
23-126	26/07/2017	18	2	38	Siguiri	2	2	2	3	1	1	2	2	2	1	2	1	1	1	0	1	1	0	1	2	37,1	36,5	9	10	3600	0	0
23-133	29/07/2017	18	2	38	Siguiri	2	1	4	1	1	1	2	1	2	1	3	1	1	1	4	3	2	3	2	2	35,7	36,2	8	10	3200	1	153
23-173	05/09/2017	29	2	38	Siguiri	2	1	4	1	1	2	2	2	2	1	3	1	1	1	2	6	6	2	2	1	36,9	37	10	10	3000	0	0
23-175	05/09/2017	16	2	36	Siguiri	2	2	3	3	1	1	1	2	2	1	1	1	2	3	1	1	1	1	2	1	37,5	36,8	10	10	1800	0	0
23-192	08/09/2017	15	1	39	Siguiri	2	1	2	1	1	2	2	3	1	2	2	1	2	3	1	1	1	1	2	2	36,2	36,5	10	10	3000	0	0
23-197	19/09/2017	18	2	39	Siguiri	2	1	4	1	2	1	2	2	1	2	2	1	1	1	2	2	2	2	2	1	36,9	36,6	10	10	3000	0	0
23-198	19/09/2017	32	2	37	Siguiri	2	1	3	1	3	1	4	2	1	1	2	1	1	1	3	3	3	3	2	1	37,4	35,9	8	10	1100	0	0
23-213	21/09/2017	22	2	38	Siguiri	2	2	3	3	1	1	1	2	2	1	2	1	2	3	3	3	3	2	2	1	38,2	35	2	2	4000	0	0
23-250	30/09/2017	19	1	38	Siguiri	2	1	2	1	3	1	2	3	1	1	2	1	1	1	2	1	1	2	2	1	37,5	36,2	10	10	2800	0	0
23-251	30/09/2017	26	2	39	Siguiri	2	1	2	1	1	2	2	1	1	1	2	1	1	1	2	3	3	2	2	2	37,2	36,9	9	10	3500	0	0
05-082	25/06/2017	24	2	40	FORECARIAH	2	2	2	3	1	1	1	1	2	2	1	1	1	1	4	5	5	4	2	2	36,7	36,5	10	10	4300	0	0
05-090	26/06/2017	30	2	38	FORECARIAH	2	1	4	1	3	2	2	1	2	2	1	1	1	1	5	5	5	4	1	2	37	36,8	10	10	3800	0	0
05-099	27/06/2017	18	2	36	FORECARIAH	2	2	2	3	1	1	4	2	2	2	1	1	1	1	3	1	1	3	2	2	36,7	36,3	10	10	3200	0	0
05-102	27/06/2017	30	2	38	FORECARIAH	2	1	2	3	3	1	4	2	2	2	1	1	1	1	5	7	5	4	2	2	36,3	36	9	10	3600	0	0
05-124	30/06/2017	25	2	37	FORECARIAH	2	1	4	1	1	1	2	2	1	1	1	1	2	3	4	3	3	4	2	1	36,8	36,1	10	10	2700	0	0
05-129	30/06/2017	27	2	37	FORECARIAH	2	2	2	3	2	2	4	2	1	2	1	1	1	1	2	4	4	2	2	1	36,8	36,4	10	10	2800	0	0
05-130	09/07/2017	22	2	35	FORECARIAH	2	1	2	1	3	3	2	1	2	2	2	1	1	1	3	2	2	3	1	2	36,6	36,3	10	10	3200	0	0
05-138	04/07/2017	27	2	36	FORECARIAH	2	1	4	1	3	3	2	1	2	2	2	1	2	3	5	4	3	4	1	1	36,9	36	10	10	2800	0	0
05-142	04/07/2017	28	2	37	FORECARIAH	2	2	2	3	1	1	1	2	2	2	1	1	1	1	4	6	5	4	2	2	36,7	36,3	8	10	3000	0	0
05-143	05/07/2017	25	2	36	FORECARIAH	2	1	2	3	1	2	4	1	2	2	2	1	1	2	3	4	3	3	2	2	36,6	36,1	10	10	3000	0	0
05-169	12/07/2017	32	2	36	FORECARIAH	2	1	4	3	1	2	2	1	1	2	1	1	2	3	2	5	5	2	2	2	37,3	37	8	10	2800	0	0
05-211	18/07/2017	21	2	36	FORECARIAH	2	1	4	1	1	2	2	2	1	2	1	1	1	2	3	1	1	3	2	2	37,1	36,7	10	10	2400	0	0
03-010	08/05/2017	27	2	37	Gueckedou	1	1	2	3	1	1	1	1	2	1	1	1	1	1	3	3	3	2	2	2	37,8	36	10	10	4300	1	1120
03-013	31/08/2017	35	2	38	Gueckedou	1	1	2	3	1	2	2	2	2	2	1	1	1	2	2	4	4	1	1	2	37,2	35,5	10	10	3300	0	0
03-021	15/05/2017	30	2	38	Gueckedou	2	1	2	3	2	2	2	1	2	1	1	1	1	2	2	5	5	2	1	2	38,8	35,7	6	8	2700	1	96
03-022	15/05/2017	28	2	39	Gueckedou	2	1	4	3	2	1	2	1	2	1	1	1	1	2	2	6	5	1	1	1	38,4	36,7	10	10	2500	1	48
03-023	15/05/2017	28	2	32	Gueckedou	1	1	2	3	2	2	2	2	1	2	1	1	1	2	1	4	3	1	1	2	37,8	35,5	0	0	2500	1	32
03-032	02/09/2017	19	3	37	Gueckedou	1	2	2	3	2	1	1	3	2	1	1	1	1	1	4	1	1	2	1	1	37,4	36,5	10	10	3400	0	0
03-040	29/05/2017	32	2	37	Gueckedou	2	1	2	3	1	1	2	2	2	1	1	1	1	2	2	4	4	2	1	2	37,9	36,4	7	9	2800	1	272
03-047	30/05/2017	19	2	37	Gueckedou	1	2	2	3	3	3	1	1	2	1	1	1	1	1	4	1	0	2	1	2	36,7	35	0	0	3500	1	112
03-053	03/06/2017	20	2	37	Gueckedou	2	1	4	3	1	1	3	1	1	1	1	1	1	1	3	3	2	2	2	2	36,9	36,3	8	10	2600	0	0
03-069	19/06/2017	29	2	37	Gueckedou	2	1	2	3	4	3	2	1	2	2	1	1	1	1	5	1	1	2	1	2	37,2	36	9	10	3000	0	0
03-071	21/06/2017	28	2	37	Gueckedou	2	1	4	3	3	2	2	1	2	2	1	1	1	1	3	1	1	2	2	2	36,7	36,2	9	10	3050	0	0
03-072	19/06/2017	29	2	28	Gueckedou	1	2	2	3	1	1	1	1	2	1	1	1	1	1	2	5	4	2	2	2	36,6	35	0	0	2700	0	0
03-109	15/07/2017	17	1	37	Gueckedou	1	2	2	3	3	3	1	3	1	1	1	2	1	1	3	1	1	2	1	1	37,5	36,5	9	10	3200	0	0
03-115	19/07/2017	25	2	38	Gueckedou	1	2	2	3	2	2	2	1	1	1	1	1	1	1	2	4	3	2	1	2	36,8	35,2	0	0	3000	0	0
03-127	22/07/2017	30	2	37	Gueckedou	1	2	2	3	1	1	1	1	2	1	1	2	1	1	2	5	4	1	2	1	37,5	36,3	6	8	2700	0	0
03-151	29/07/2017	21	1	37	Gueckedou	2	1	3	3	1	2	2	3	2	1	1	1	2	3	2	1	1	2	2	1	35,9	35,8	10	10	3100	0	0
03-152	27/07/2017	18	2	38	Gueckedou	1	1	2	3	2	1	2	1	1	1	1	1	1	2	2	1	1	1	2	2	37,5	36	7	9	2600	0	0
03-169	12/08/2017	20	1	37	Gueckedou	1	2	2	3	1	1	1	3	1	1	1	1	2	3	2	1	0	2	2	1	36,7	35,4	0	0	2400	0	0
03-178	14/08/2017	30	2	37	Gueckedou	2	1	2	3	2	2	2	2	2	1	1	1	1	1	3	3	2	2	1	2	37,6	36,2	9	10	2900	0	0
03-186	16/08/2017	32	2	37	Gueckedou	1	2	2	3	1	1	1	2	1	1	1	1	1	2	3	4	4	2	2	1	37,2	35,5	9	10	2800	0	0
03-192	22/08/2017	17	1	38	Gueckedou	1	2	2	3	2	1	1	3	1	1	1	1	1	1	3	1	1	2	1	2	36,2	35,5	10	10	2500	0	0
03-206	29/08/2017	19	1	37	Gueckedou	2	1	2	3	2	2	2	3	2	2	1	1	1	1	3	1	1	1	1	2	36,8	35,5	5	7	3200	0	0
03-227	14/09/2017	16	2	38	Gueckedou	1	2	2	3	3	3	1	3	2	1	1	1	1	1	2	1	1	2	1	2	36,4	35,8	7	9	3300	0	0
03-234	19/09/2017	21	2	38	Gueckedou	1	2	2	3	3	3	3	1	2	1	1	1	1	1	5	1	1	2	1	2	38,2	36,7	10	10	3800	1	67520
03-243	22/09/2017	30	2	40	Gueckedou	1	1	4	3	1	1	1	1	1	1	1	1	1	2	2	7	7	1	1	2	37,8	35,2	6	8	4000	1	16942
10-203	06/07/2017	42	2	37	Kaloum	2	1	2	1	1	1	4	1	2	2	2	1	2	2	4	8	7	4	1	2	37,5	36,5	10	10	2500	0	0
06-008	25/05/2017	15	2	37	Kankan	2	2	2	3	1	1	2	1	2	2	3	2	2	3	4	1	1	2	2	1	38,2	37,5	10	10	3600	0	0
06-012	26/05/2017	21	2	36	Kankan	2	1	3	1	3	2	4	2	2	2	3	1	1	1	4	1	1	2	2	1	36,8	36,7	10	10	3500	0	0
06-017	27/05/2017	19	1	37	Kankan	1	1	2	3	1	1	3	3	2	1	1	1	1	1	2	2	1	1	2	1	38	36,5	8	10	1900	0	0
06-018	02/06/2017	23	2	37	Kankan	1	1	4	3	1	2	4	3	2	1	1	1	1	1	2	2	1	1	2	1	38	36	8	10	1900	0	0
06-019	27/05/2017	38	2	38	Kankan	2	1	2	1	3	1	1	2	2	1	3	1	1	1	4	1	1	2	2	2	36,7	37,4	10	10	3700	0	0
06-023	31/05/2017	27	2	36	Kankan	2	2	2	3	1	1	2	2	2	2	1	1	2	3	1	3	2	1	2	1	36,8	35,9	3	0	2700	0	0
06-037	03/06/2017	20	2	36	Kankan	2	1	3	3	3	1	2	3	1	1	1	1	2	3	3	1	1	2	2	1	36,7	37,3	10	10	3200	0	0
06-067	08/06/2017	27	2	37	Kankan	2	1	2	3	1	2	3	3	2	2	1	1	1	1	4	1	1	2	2	1	37	36,9	9	10	3000	0	0
06-086	12/06/2017	17	3	36	Kankan	2	1	2	1	1	3	2	2	1	1	1	1	1	2	5	2	1	3	2	2	37	36,9	10	10	3700	0	0
06-103	15/06/2017	19	2	37	Kankan	2	1	3	3	1	3	2	2	2	2	1	1	1	1	2	4	4	2	1	2	37,5	36,8	10	10	3700	0	0
06-107	16/06/2017	39	2	37	Kankan	2	1	2	3	1	2	4	3	1	1	3	1	1	1	5	1	1	2	1	2	37,2	36,5	10	10	3100	0	0
06-149	24/06/2017	26	2	36	Kankan	2	1	2	1	3	1	2	2	2	2	3	1	1	1	4	2	1	4	2	2	36,9	36,3	10	10	3100	0	0
06-153	25/06/2017	17	2	36	Kankan	2	1	3	3	3	2	2	3	2	1	2	1	2	3	2	3	2	2	1	2	36,7	36,7	10	10	3150	0	0
06-162	27/06/2017	20	2	36	Kankan	2	1	3	3	3	1	1	1	1	1	3	1	1	1	3	5	5	2	2	2	38	36,3	10	10	3500	0	0
06-174	30/06/2017	22	2	32	Kankan	2	2	3	3	2	2	4	2	2	2	1	2	2	3	1	3	1	1	1	1	36,9	36,5	9	10	3600	0	0
06-184	02/07/2017	45	2	36	Kankan	2	1	2	1	3	1	1	1	1	2	1	1	2	3	4	1	1	4	1	1	36,3	36,7	9	10	2800	0	0
06-196	04/07/2017	19	3	37	Kankan	2	1	3	3	2	3	2	2	2	2	1	1	1	1	2	4	2	2	2	1	37	37,2	10	10	3700	0	0
22-230	30/04/2018	25	1	37	Kindia	2	1	2	1	3	2	2	3	1	2	2	1	2	3	3	2	2	1	2	2	37,7	36,3	9	10	2900	0	0
08-082	25/06/2007	24	2	40	MATAM	2	1	2	3	1	1	1	1	2	2	1	1	1	1	4	5	5	4	2	2	36,7	36,5	10	10	4300	0	0
08-090	26/06/2007	30	2	38	MATAM	2	1	4	1	3	2	2	1	2	2	1	1	1	1	5	5	5	4	1	2	37	36,8	10	10	3800	0	0
08-099	27/06/2007	23	2	36	MATAM	2	1	2	3	1	1	4	2	2	2	1	1	1	1	3	1	1	3	2	2	36,7	36,3	10	10	3200	0	0
08-102	27/06/2007	30	2	38	MATAM	2	1	2	3	3	1	4	2	2	2	1	1	1	1	5	7	5	4	2	2	36,3	36	9	10	3600	0	0
08-124	30/06/2007	25	2	37	MATAM	2	1	4	1	1	1	2	2	1	1	1	1	2	3	4	3	3	4	2	1	36,8	36	10	10	2700	0	0
08-129	30/06/2007	27	2	37	MATAM	2	1	2	3	2	2	4	2	1	2	1	1	1	1	2	4	4	2	2	1	36,8	36,4	10	10	2800	0	0
08-130	09/07/2007	22	2	35	MATAM	2	1	2	1	3	1	2	1	2	2	2	1	1	1	3	2	2	3	1	2	36,6	36,3	10	10	3200	0	0
08-138	04/07/2007	27	2	36	MATAM	2	1	4	1	3	1	2	1	2	2	2	1	2	3	5	4	3	4	1	1	36,9	36	10	10	2800	0	0
08-142	04/07/2007	28	2	37	MATAM	2	1	2	3	1	1	1	2	2	2	1	1	1	1	4	6	5	4	2	2	36,7	36,3	8	10	3000	0	0
08-143	05/07/2007	25	2	36	MATAM	2	1	2	2	1	2	4	1	2	2	2	1	1	2	3	4	3	3	2	2	36,6	36	10	10	3000	0	0
08-169	02/07/2007	32	2	36	MATAM	2	1	4	3	1	2	2	1	1	2	1	1	2	3	2	5	5	2	2	2	37,3	37	8	10	2800	0	0
08-207	08/07/2007	20	2	36	MATAM	2	1	4	1	1	2	2	2	1	2	1	1	1	2	3	1	1	3	2	2	37	36,7	10	10	2400	0	0
09-020	25/05/2017	37	2	36	N'Zérékoré	2	1	4	3	2	1	2	1	2	2	2	2	1	2	5	7	7	4	2	2	38	36,5	10	10	3500	0	0
09-068	15/06/2017	25	2	38	N'Zérékoré	2	1	3	3	1	1	4	2	2	2	3	1	2	3	3	6	6	3	1	2	37,2	35,5	8	10	3400	0	0
09-090	29/06/2017	28	2	41	N'Zérékoré	2	1	2	3	1	1	2	2	2	2	2	1	2	3	5	8	8	2	2	2	36,4	36,9	8	10	3950	0	0
09-174	23/07/2017	19	2	37	N'Zérékoré	2	1	3	3	1	3	2	1	1	1	2	1	2	3	1	2	2	1	2	2	37,1	36,3	10	10	3200	0	0
09-213	01/08/2017	18	1	36	N'Zérékoré	2	1	4	3	3	3	2	3	2	1	2	1	2	3	3	1	1	3	2	2	38,5	37,5	10	10	3600	0	0
09-236	07/08/2017	24	3	38	N'Zérékoré	2	1	4	3	4	1	2	3	2	2	3	1	1	1	4	2	2	3	2	2	38,5	35,5	8	10	4000	0	0
23-071	30/05/2017	25	2	39	Ratoma	2	1	2	3	2	1	2	1	2	2	3	2	2	3	2	3	2	1	1	2	39	38,7	8	9	2800	1	32
23-140	22/06/2017	29	2	40	Ratoma	2	1	2	1	3	1	2	1	2	2	2	1	1	2	4	2	2	2	2	2	35,1	37,1	8	9	3640	0	0
23-222	23/07/2017	30	2	38	Ratoma	2	1	2	3	4	2	3	2	2	2	2	2	1	1	3	3	3	3	1	2	36,3	36,4	9	10	4800	0	0
23-002	16/05/2017	22	2	38	Siguiri	2	1	2	1	2	2	4	1	1	2	2	1	1	1	2	2	2	2	2	1	36,8	35,6	9	10	3200	0	0
23-036	09/06/2017	16	2	38	Siguiri	2	2	3	3	1	1	2	2	2	1	3	2	2	3	2	1	1	1	2	1	36,2	37	10	10	4000	0	0
23-072	03/07/2017	17	2	39	Siguiri	2	2	3	1	1	1	1	1	1	1	2	2	1	1	3	1	1	2	2	1	36,3	37,3	10	10	3800	1	16160
23-075	04/07/2017	20	2	39	Siguiri	2	2	2	3	1	1	1	2	2	2	3	1	2	3	2	4	4	3	2	2	37	36,9	9	10	3400	0	0
23-102	15/07/2017	20	2	28	Siguiri	2	2	3	3	1	1	1	2	2	2	2	2	2	3	5	3	3	1	2	1	36,6	36	9	10	2100	0	0
23-114	21/07/2017	25	2	38	Siguiri	2	2	2	3	1	1	2	1	2	1	2	2	1	1	3	3	3	2	2	1	36,2	37,2	10	10	3500	0	0
05-059	06/06/2017	25	2	39	FORECARIAH	2	1	4	1	1	2	1	1	2	2	1	2	2	3	3	2	2	3	2	2	37,2	36,7	10	10	2900	0	0
05-103	27/06/2017	28	2	35	FORECARIAH	2	2	2	3	1	1	1	1	2	2	1	1	1	1	3	3	3	3	2	2	38,4	38	8	9	2700	1	1360
05-135	03/07/2017	19	2	37	FORECARIAH	2	1	4	3	1	1	4	1	2	2	1	1	1	1	4	2	2	4	2	2	36	36,6	8	10	3400	0	0
05-206	18/07/2017	25	2	37	FORECARIAH	2	1	4	3	1	2	2	1	1	2	1	1	2	3	2	4	3	1	1	1	36,9	36,6	10	10	2800	0	0
05-223	20/07/2017	28	2	36	FORECARIAH	2	2	2	3	1	1	1	2	2	2	1	1	2	3	2	4	3	2	2	1	37,2	37	10	10	2600	0	0
05-233	21/07/2017	26	2	38	FORECARIAH	2	2	2	3	1	1	1	1	1	2	2	1	1	2	3	4	3	2	2	2	37,3	35	0	0	4000	1	103000
05-240	23/07/2017	20	2	36	FORECARIAH	2	1	4	1	1	2	2	1	2	2	2	1	1	1	2	2	2	2	2	2	37,2	36,8	10	10	2800	0	0
03-026	01/09/2017	23	3	37	Gueckedou	2	1	2	3	2	2	1	3	1	2	1	1	1	1	3	2	1	2	1	2	36,3	36	10	10	3100	0	0
03-030	03/09/2017	21	2	37	Gueckedou	1	1	4	3	1	1	1	1	1	1	1	1	1	1	3	2	2	2	1	2	37	36,4	10	10	3500	0	0
03-034	03/09/2017	30	2	37	Gueckedou	2	1	2	3	2	2	2	1	2	1	1	1	1	2	4	3	3	2	1	2	37,8	35,8	10	10	3600	1	1120
03-038	26/05/2017	29	2	37	Gueckedou	1	2	2	3	1	1	1	2	2	1	3	1	1	1	2	2	2	1	2	1	36,7	36,5	10	10	3200	0	0
03-062	06/06/2017	25	2	38	Gueckedou	1	2	2	3	1	1	1	2	1	1	1	1	1	2	2	3	3	2	2	2	37,8	36	9	10	3300	1	97920
03-064	10/06/2017	25	2	38	Gueckedou	1	2	2	3	3	1	1	1	2	1	1	1	1	1	1	2	2	1	1	2	37,5	36	9	10	3000	0	0
03-068	04/09/2017	20	3	37	Gueckedou	1	2	2	3	1	1	1	3	1	1	1	1	2	3	1	2	2	1	1	1	37,9	35,8	9	10	2400	1	4040
03-096	06/09/2017	30	2	38	Gueckedou	2	1	2	3	1	2	2	2	2	1	1	1	1	1	4	4	3	2	1	1	37,2	36,8	10	10	3000	0	0
03-103	13/07/2017	22	1	38	Gueckedou	1	1	2	3	4	3	2	3	2	1	2	1	1	1	4	2	1	3	1	2	36,7	36	9	10	4300	0	0
03-106	14/07/2017	18	1	37	Gueckedou	2	1	2	3	2	2	2	3	2	1	1	1	1	2	1	1	0	1	1	2	36,5	35	0	0	2400	0	0
03-110	15/07/2017	33	2	40	Gueckedou	2	1	2	3	1	1	1	2	2	2	1	1	1	2	4	3	3	3	1	2	37,2	36,3	10	10	3500	0	0
03-145	28/07/2017	30	2	37	Gueckedou	1	2	2	3	1	1	1	2	1	1	1	2	2	3	1	6	6	1	1	1	37,5	36	9	10	3500	0	0
03-150	29/07/2017	30	2	40	Gueckedou	2	1	2	3	1	2	4	2	2	1	1	1	1	1	3	3	3	2	1	2	36,5	35,7	9	10	2900	0	0
03-171	12/08/2017	28	2	40	Gueckedou	2	1	4	3	1	1	4	2	2	1	1	1	1	1	1	4	4	1	1	2	37	36,8	10	10	3500	0	0
03-184	16/08/2017	36	2	37	Gueckedou	2	1	4	3	1	2	2	2	2	1	1	1	1	1	3	5	5	1	1	2	36,5	35	10	10	3000	0	0
03-191	22/08/2017	25	2	37	Gueckedou	2	1	2	3	4	2	2	1	2	1	3	1	1	1	5	1	1	2	1	2	36,2	35	9	10	2000	0	0
03-194	22/08/2017	20	2	37	Gueckedou	2	1	2	3	1	2	3	1	2	1	1	1	1	1	2	1	1	1	1	2	38	35,6	9	10	3100	1	1088
03-202	28/08/2017	16	3	37	Gueckedou	1	2	2	3	1	1	1	3	1	1	1	1	1	2	4	1	1	2	1	2	38	35,6	10	10	2300	1	21520
03-216	03/09/2017	18	1	38	Gueckedou	2	1	3	3	3	3	4	3	2	2	1	1	2	3	2	1	1	2	1	2	36,7	35,6	10	10	3600	0	0
03-229	15/09/2017	19	2	38	Gueckedou	1	2	2	3	2	1	1	1	2	2	1	2	1	1	4	1	0	2	1	2	38,2	35,8	0	0	2900	1	1056
03-236	21/09/2017	36	2	37	Gueckedou	1	2	2	3	1	1	1	2	2	1	1	2	1	1	2	6	6	1	2	1	36,6	35,8	10	10	3600	0	0
03-237	21/09/2017	30	2	37	Gueckedou	1	2	2	3	1	1	1	2	2	1	1	2	1	1	3	5	5	2	2	2	36,7	35,6	10	10	3600	0	0
06-007	25/05/2017	22	2	36	Kankan	1	1	2	1	4	3	2	2	1	2	3	1	1	1	3	1	1	3	2	2	36,7	37,7	8	10	3100	0	0
06-009	24/05/2017	20	2	37	Kankan	2	1	3	3	1	2	4	1	2	2	2	1	2	3	3	2	2	2	2	2	37,7	37,7	8	10	3000	0	0
06-021	28/05/2017	30	2	37	Kankan	2	2	2	1	3	1	4	2	2	1	1	1	2	3	4	1	1	3	2	2	38,4	37	9	10	3100	0	0
06-022	28/05/2017	23	2	36	Kankan	2	1	2	3	2	1	1	2	2	2	3	1	1	1	2	5	5	2	2	2	36,9	35,9	10	10	3050	0	0
06-081	11/06/2017	17	2	36	Kankan	2	1	2	3	3	2	2	3	2	2	1	1	1	1	5	1	1	4	2	1	37	36,1	6	8	3000	0	0
06-090	12/06/2017	24	2	36	Kankan	2	1	2	3	3	2	2	2	2	2	1	1	1	1	4	1	1	3	1	1	35	37,2	8	10	2800	0	0
06-092	12/06/2017	18	2	36	Kankan	2	1	2	3	1	1	2	1	2	2	1	1	2	3	3	2	1	2	1	1	37,3	36,8	9	10	3000	0	0
06-096	13/06/2017	18	2	36	Kankan	1	1	3	3	4	1	4	2	2	2	1	1	1	1	4	1	1	3	2	1	38,5	36,9	9	10	2950	0	0
06-118	17/06/2017	16	2	36	Kankan	2	1	2	3	3	1	2	3	2	2	1	1	1	2	2	1	1	2	2	1	37	36,8	8	10	3200	0	0
06-131	20/06/2017	35	2	36	Kankan	2	1	2	1	2	1	1	1	2	1	3	1	1	1	4	1	1	3	1	2	36,9	37,1	8	10	2600	0	0
06-134	19/07/2017	18	1	36	Kankan	2	2	3	3	1	2	3	1	2	2	2	1	2	3	1	3	2	1	2	1	38	35,9	0	0	2300	0	0
06-140	10/07/2017	21	2	37	Kankan	1	2	2	3	2	2	2	2	2	2	3	2	2	3	1	4	3	1	2	1	37,8	36,4	8	10	2300	0	0
06-151	24/06/2017	35	2	35	Kankan	2	1	4	3	1	2	2	3	2	1	1	1	2	3	1	1	1	1	2	2	37,6	35,9	4	0	2400	0	0
06-155	25/06/2017	25	3	37	Kankan	1	2	4	3	1	1	2	2	2	2	3	1	1	1	2	2	2	2	2	1	37,8	35,9	8	8	2900	0	0
06-178	30/06/2017	25	2	36	Kankan	1	2	2	3	1	1	2	1	2	2	3	2	1	1	2	8	6	2	2	1	37,9	36,8	8	10	3500	0	0
06-200	05/07/2017	20	2	36	Kankan	2	1	2	3	1	1	4	2	2	2	2	1	2	3	3	9	8	1	2	2	37,5	37,2	10	10	3500	0	0
06-219	09/07/2017	42	2	40	Kankan	2	1	4	3	1	2	3	2	2	2	3	1	2	3	2	3	1	2	2	2	37,8	35,9	5	0	2400	0	0
06-245	15/07/2017	21	2	37	Kankan	2	1	2	3	1	2	3	2	1	2	1	1	1	1	3	2	2	3	1	2	36,3	36,8	10	10	2500	0	0
22-233	30/04/2018	24	2	37	Kindia	2	1	4	2	4	1	2	1	2	1	3	1	2	3	4	1	1	3	1	1	37,5	36,9	9	10	3200	1	8440
09-001	16/05/2017	30	2	37	N'Zérékoré	2	2	3	3	1	3	2	1	2	2	2	1	1	1	1	6	6	1	2	1	37	36,5	10	10	3700	0	0
09-009	22/05/2017	42	2	39	N'Zérékoré	2	2	2	3	1	2	2	1	2	2	2	2	1	1	2	9	9	2	2	1	37	36,8	10	10	3500	0	0
09-032	29/05/2017	22	3	36	N'Zérékoré	2	2	3	3	3	1	4	3	2	2	2	1	1	1	4	3	3	4	2	2	37,5	37,4	10	10	3600	0	0
09-065	14/06/2017	38	2	40	N'Zérékoré	2	1	3	3	1	1	4	2	1	1	2	1	2	3	2	7	7	2	1	1	37,2	36,9	10	10	3900	0	0
09-073	16/06/2017	24	2	39	N'Zérékoré	1	1	4	1	4	2	2	1	1	1	2	2	2	3	2	1	1	2	1	1	37,1	36,9	10	10	3300	0	0
09-084	23/06/2017	18	2	37	N'Zérékoré	2	1	3	3	1	2	4	2	1	1	2	1	2	3	2	1	1	2	2	1	37,9	37,3	6	8	2800	1	752
09-110	08/07/2017	30	2	41	N'Zérékoré	2	2	2	3	1	1	2	2	2	2	2	1	2	3	5	10	10	2	2	2	36,9	36,5	6	8	3900	1	384
09-121	11/07/2017	20	2	41	N'Zérékoré	1	1	4	3	1	3	2	2	2	2	2	2	1	1	4	3	3	4	2	2	36,5	35,9	8	10	3800	0	0
09-127	11/07/2017	22	3	37	N'Zérékoré	2	1	3	3	1	2	3	3	1	1	2	1	2	2	4	4	4	1	1	2	36,6	36,9	10	10	2900	0	0
09-128	11/07/2017	21	3	37	N'Zérékoré	1	1	2	3	1	2	2	3	1	1	3	1	1	1	4	1	1	4	2	1	37,3	36,9	8	10	3450	0	0
09-154	19/07/2017	20	3	32	N'Zérékoré	2	2	3	3	3	2	4	3	1	1	3	2	1	1	0	1	1	0	2	2	36,8	36,4	6	8	2600	1	48
09-163	20/07/2017	18	2	38	N'Zérékoré	2	1	4	3	1	2	4	1	1	1	2	1	2	3	3	1	1	2	1	1	36	35	2	0	3700	0	0
09-181	24/07/2017	28	2	37	N'Zérékoré	2	1	3	3	3	1	4	1	1	1	1	1	1	1	1	4	4	1	2	2	37	36,7	10	10	3500	0	0
09-189	26/07/2017	18	2	35	N'Zérékoré	1	1	4	3	1	1	4	1	1	1	2	1	1	1	2	1	1	2	1	1	36,5	35,6	8	10	2800	0	0
09-194	27/07/2017	18	1	38	N'Zérékoré	2	1	2	3	1	1	1	3	2	2	2	1	2	3	4	2	2	3	2	2	37	36,3	8	10	3000	1	4960
09-205	29/07/2017	30	2	37	N'Zérékoré	2	2	3	3	1	1	4	2	1	1	2	1	1	1	1	5	5	0	1	1	36,5	35,9	10	10	2700	0	0
09-206	29/07/2017	34	2	42	N'Zérékoré	2	1	2	1	4	2	2	1	2	2	3	1	1	1	4	5	5	4	1	2	37,8	37	10	10	3800	1	624
09-216	01/08/2017	25	2	36	N'Zérékoré	2	1	3	1	1	2	4	1	2	2	3	1	2	3	0	4	4	0	2	2	36,8	36,6	8	10	4000	0	0
09-217	01/08/2017	20	2	38	N'Zérékoré	2	1	4	3	1	2	2	1	1	1	3	1	1	1	3	2	2	3	1	1	36,9	36,1	10	10	3300	0	0
09-238	09/08/2017	19	3	34	N'Zérékoré	2	1	4	3	1	1	2	3	1	1	1	1	1	1	2	2	2	2	2	2	35,2	36,1	10	10	3000	1	4040
09-243	09/08/2017	18	3	37	N'Zérékoré	1	1	4	3	1	2	4	3	1	1	1	1	1	1	1	2	2	1	2	2	36,8	36,9	8	10	2500	0	0
09-245	10/08/2017	25	2	37	N'Zérékoré	2	1	4	3	1	2	3	1	2	2	1	1	2	3	0	4	4	0	2	2	37,6	36,7	10	10	2500	0	0
92-214	01/08/2017	18	2	35	N'Zérékoré	1	1	3	3	1	2	4	2	2	1	3	1	2	3	2	1	1	1	1	1	37,5	37,2	10	10	3000	0	0
23-002	30/05/2017	27	2	37	Ratoma	2	1	2	3	4	1	4	1	1	1	2	2	1	1	4	3	2	3	2	2	37,8	36,5	9	10	3200	0	0
23-063	29/05/2017	18	2	39	Ratoma	2	1	2	2	2	1	2	1	1	2	3	2	2	3	2	1	1	2	2	2	37,3	38,5	7	8	3900	0	0
23-097	08/06/2017	20	2	38	Ratoma	2	1	2	1	2	1	2	1	1	1	2	2	2	3	2	1	1	2	1	2	37,8	38,7	9	10	3200	0	0
23-112	13/06/2017	25	3	42	Ratoma	2	1	2	1	1	2	2	1	2	1	2	2	2	3	4	2	1	3	2	2	37,6	37,9	9	10	3000	0	0
23-166	05/07/2017	20	2	42	Ratoma	2	1	1	2	2	1	2	2	2	1	3	2	2	3	3	2	2	3	2	1	37	36,4	7	9	2800	0	0
23-217	23/07/2017	39	2	42	Ratoma	2	1	2	1	1	2	2	1	1	1	2	2	2	3	3	7	5	3	1	2	37,1	36,8	9	10	2500	0	0
23-009	18/05/2017	23	2	36	Siguiri	2	1	2	1	1	1	4	1	1	2	1	1	1	2	2	3	3	2	2	2	36,6	37	8	9	2800	0	0
23-016	23/05/2017	20	2	39	Siguiri	2	2	2	3	1	1	1	2	1	2	1	1	1	1	2	3	3	2	2	1	36,4	36,8	9	10	1900	0	0
23-018	24/05/2017	30	2	38	Siguiri	2	1	2	1	3	2	2	2	1	2	3	1	2	3	2	4	4	2	2	1	38,5	37,8	10	10	3300	0	0
23-050	19/06/2017	25	2	38	Siguiri	1	2	3	3	1	1	4	2	2	1	2	1	1	1	1	4	2	1	2	1	37,5	36,3	10	10	3000	0	0
23-063	01/07/2017	23	2	38	Siguiri	2	1	2	1	1	1	4	1	2	2	1	1	1	2	2	3	3	2	2	2	36,6	37	8	10	2800	1	192
23-068	03/07/2017	20	2	39	Siguiri	2	2	2	3	1	1	1	2	1	2	1	1	1	1	2	3	3	1	2	1	37,4	36,6	9	10	2500	1	1536
23-073	04/07/2017	17	2	37	Siguiri	2	1	2	1	2	1	2	1	1	1	2	1	2	3	3	1	1	2	2	1	36,2	36,5	10	10	3000	0	0
23-077	06/07/2017	26	2	38	Siguiri	2	2	3	3	1	1	1	2	1	2	3	2	2	3	1	4	4	2	2	1	36,7	37,1	9	10	3200	1	46
23-084	06/07/2017	26	2	38	Siguiri	2	2	2	3	1	1	4	2	1	2	1	1	1	2	3	4	4	2	2	1	37	36,5	10	10	3400	0	0
23-086	07/07/2017	32	2	40	Siguiri	2	1	4	3	4	1	4	1	1	2	3	1	1	1	4	4	4	3	2	2	37,2	36,7	9	10	3200	0	0
23-099	14/07/2017	30	2	38	Siguiri	2	1	4	1	2	1	4	1	1	1	2	1	1	2	2	5	5	2	2	1	37	36,5	10	10	4000	0	0
23-101	15/07/2017	23	2	38	Siguiri	2	1	2	1	2	2	3	1	1	2	2	1	1	1	4	6	6	1	2	1	36,2	36	10	10	3200	0	0
23-109	19/07/2017	30	1	37	Siguiri	2	1	4	1	1	1	2	3	2	1	2	1	2	3	2	4	4	2	2	2	37,5	36,2	10	10	3800	0	0
23-125	26/07/2017	35	2	37	Siguiri	2	2	2	3	1	1	4	2	1	1	2	1	2	3	2	6	2	2	1	1	36,4	36,1	10	10	3500	0	0
23-140	30/07/2017	36	2	36	Siguiri	2	2	3	3	1	1	1	2	2	2	2	1	1	2	4	10	8	2	2	2	36,9	37	8	10	3200	0	0
23-144	30/07/2017	35	2	39	Siguiri	2	1	2	1	1	1	2	2	1	1	2	1	2	3	3	8	7	3	2	1	36,2	35,6	9	10	4100	0	0
23-149	04/08/2017	15	1	39	Siguiri	2	1	4	1	1	2	2	1	1	2	2	1	2	3	2	1	1	1	2	1	36,2	37	9	10	3000	1	192
23-153	22/08/2017	28	2	38	Siguiri	2	1	2	3	1	1	2	1	1	1	1	1	2	3	7	3	1	3	2	1	37,2	36,5	10	10	3200	0	0
23-158	23/08/2017	25	2	38	Siguiri	2	1	2	3	1	1	1	1	2	1	2	1	1	1	5	3	3	3	2	1	37,5	36,3	10	10	2800	0	0
23-193	08/09/2017	18	2	37	Siguiri	2	2	3	3	1	1	1	2	2	1	1	1	1	1	3	1	1	2	2	1	37,2	36,8	7	10	3000	0	0
23-203	20/09/2017	18	2	37	Siguiri	2	2	3	3	1	1	1	2	2	2	2	2	1	1	0	1	1	0	1	1	37,9	36,8	9	10	2800	0	0
23-216	21/09/2017	25	2	39	Siguiri	2	2	2	3	1	1	1	2	1	1	3	1	1	1	1	3	3	1	2	1	38,1	35	10	10	3200	0	0
23-243	29/09/2017	19	2	38	Siguiri	2	2	2	3	1	1	2	2	2	1	1	1	1	1	3	2	2	3	2	1	37,1	38	10	10	3000	0	0
23-245	29/09/2017	28	2	39	Siguiri	1	1	2	1	1	1	4	2	2	1	2	1	2	3	1	4	3	1	2	1	37,2	36,8	10	10	3200	0	0
05-028	26/05/2017	31	2	40	FORECARIAH	2	2	2	1	2	1	4	2	2	2	2	2	1	1	4	8	6	3	2	2	37,2	36,3	7	9	4000	0	0
05-079	24/06/2017	27	2	36	FORECARIAH	2	2	2	3	1	1	1	2	2	2	1	2	1	1	3	4	4	2	1	2	36,7	35,9	10	10	3500	0	0
05-101	27/06/2017	32	2	36	FORECARIAH	2	1	4	1	1	2	4	2	2	2	2	1	1	1	4	6	6	4	2	2	37,2	36,3	7	10	3500	0	0
05-116	29/06/2017	25	2	37	FORECARIAH	2	1	2	1	1	1	4	1	2	1	1	1	1	1	3	4	3	3	2	2	37	36,8	10	10	3000	0	0
05-149	07/07/2017	27	2	36	FORECARIAH	2	1	4	1	3	2	4	2	2	2	2	1	1	1	5	3	3	4	1	2	37	36,3	10	10	3500	0	0
05-180	13/07/2017	26	2	35	FORECARIAH	2	1	2	3	1	1	1	2	2	2	1	1	1	2	4	3	3	3	2	2	37,1	36,8	7	9	2600	0	0
05-186	13/07/2017	28	2	38	FORECARIAH	2	1	4	3	1	1	2	2	1	2	1	1	1	2	3	4	4	3	2	2	38,8	36	10	10	3200	1	2176
05-196	16/07/2017	21	2	37	FORECARIAH	2	1	4	1	2	2	4	2	2	2	1	1	2	3	3	2	1	3	2	2	37,7	36,9	10	10	2500	1	384
05-231	21/07/2017	28	2	36	FORECARIAH	2	2	2	3	1	1	1	2	1	2	2	2	2	3	3	5	5	2	1	2	37,1	36,9	10	10	2900	0	0
05-242	25/07/2017	30	2	36	FORECARIAH	2	1	4	1	1	1	4	2	2	2	2	1	1	1	3	7	5	3	1	2	37,1	36,4	10	10	3200	0	0
05-245	28/07/2017	20	2	36	FORECARIAH	2	1	4	3	3	2	1	1	1	2	1	1	1	1	2	1	1	2	2	2	37,3	37	10	10	3200	0	0
05-247	29/07/2017	25	2	38	FORECARIAH	2	1	4	1	3	2	2	1	2	2	1	1	1	2	4	4	3	4	2	2	36,8	36,7	10	10	2900	0	0
05-250	03/08/2017	20	2	37	FORECARIAH	2	1	4	3	2	1	1	2	1	1	1	1	1	2	2	1	1	2	2	2	36,8	36,5	10	10	2500	0	0
03-002	03/05/2017	30	2	37	Gueckedou	1	2	2	3	1	1	1	1	1	1	2	2	1	2	3	5	6	1	2	1	36,6	36,5	9	10	2500	1	5920
03-006	29/08/2017	20	3	37	Gueckedou	2	1	3	3	2	1	1	3	2	1	1	1	1	1	1	1	1	1	1	2	37,2	36,8	10	10	3000	0	0
03-041	29/05/2017	25	2	37	Gueckedou	1	2	2	3	1	1	2	2	1	1	3	2	2	3	4	4	3	2	1	2	37,8	35,8	8	10	3400	1	48
03-101	12/07/2017	31	2	37	Gueckedou	1	2	4	3	1	1	2	2	2	1	1	2	1	1	3	3	3	2	1	2	37,2	36,5	9	10	3700	0	0
03-116	19/07/2017	29	2	37	Gueckedou	1	2	3	3	1	1	1	1	1	1	1	2	1	1	3	4	4	2	2	1	37,4	36,5	9	10	2900	0	0
03-143	28/07/2017	25	2	38	Gueckedou	2	1	4	3	1	1	2	1	2	1	1	1	1	1	4	3	3	1	2	2	37,7	36,4	10	10	3600	1	16942
03-144	28/07/2017	17	1	37	Gueckedou	1	2	2	3	1	1	1	3	1	1	1	1	1	1	2	1	1	2	2	1	36,7	35,5	7	10	2600	0	0
03-248	24/09/2017	16	1	37	Gueckedou	2	1	2	3	2	2	1	3	2	2	1	1	1	1	3	1	1	2	1	2	37,2	35,6	9	10	3000	0	0
06-056	07/06/2017	20	2	36	Kankan	1	1	4	3	4	1	3	1	2	2	3	1	1	1	4	5	3	4	2	1	37,5	37	9	10	3800	0	0
06-133	21/07/2017	24	2	36	Kankan	2	1	3	3	2	1	1	2	1	2	2	1	1	2	4	4	3	2	2	1	37,5	37,1	10	10	2800	0	0
06-143	23/06/2017	22	2	37	Kankan	2	1	4	1	2	3	4	1	2	1	3	1	1	1	3	1	1	3	1	1	37,9	36,7	8	10	2600	0	0
06-144	24/06/2017	18	2	36	Kankan	2	1	3	1	3	2	2	2	1	1	2	1	1	1	4	2	2	4	1	2	37,3	37,1	9	10	2800	0	0
06-190	03/07/2017	19	1	36	Kankan	2	1	2	3	3	1	4	2	2	2	2	1	1	1	4	3	1	4	1	2	36,1	35,3	9	10	2100	0	0
06-241	13/07/2017	19	3	38	Kankan	1	1	2	3	2	2	4	2	2	2	1	1	1	1	4	5	4	4	2	1	37	36,9	9	10	2300	0	0
22-231	30/04/2018	28	2	37	Kindia	2	1	4	3	1	1	1	1	2	2	2	1	1	2	0	3	2	2	2	1	38,2	37,1	8	9	2600	1	5440
22-241	02/05/2018	24	2	37	Kindia	2	1	4	1	4	1	2	1	2	2	3	1	1	2	3	1	1	3	1	2	37,6	37,1	9	10	3100	0	0
22-245	07/05/2018	26	2	39	Kindia	2	1	2	1	2	2	2	1	2	1	2	1	2	3	2	2	2	2	2	2	36,8	36,2	9	9	2700	0	0
09-042	01/06/2017	19	2	36	N'Zérékoré	2	1	3	3	3	1	1	1	1	1	1	1	1	2	3	2	2	2	2	1	37	36	8	10	2900	0	0
09-064	14/06/2017	35	2	40	N'Zérékoré	2	1	3	3	1	2	2	2	1	1	2	1	2	3	1	12	12	1	2	2	37,2	36,2	10	10	3800	0	0
09-077	19/06/2017	33	2	42	N'Zérékoré	2	2	4	3	3	1	2	1	2	2	2	2	1	1	4	4	4	4	1	2	35,5	36,5	10	10	2000	0	0
09-197	28/07/2017	30	2	37	N'Zérékoré	2	2	2	3	1	1	1	1	2	1	2	1	2	3	1	5	5	1	2	2	37,1	36,4	10	10	2500	0	0
09-210	31/07/2017	40	2	39	N'Zérékoré	2	2	2	3	1	2	1	1	1	1	2	2	1	1	3	7	7	2	1	1	36,6	36,4	10	10	3500	0	0
23-067	29/05/2017	19	2	37	Ratoma	2	1	2	2	2	2	2	1	2	2	3	2	1	1	2	2	2	2	2	2	37,3	38,1	9	10	4400	0	0
23-057	30/06/2017	24	2	37	Siguiri	2	2	2	3	1	1	4	1	1	2	2	2	2	3	2	4	4	2	2	1	38	37,5	10	10	3400	0	0
23-186	08/09/2017	37	2	37	Siguiri	2	1	2	1	1	1	2	1	1	1	2	1	1	1	2	8	8	1	1	1	36,9	37,7	10	10	3500	0	0
23-211	21/09/2017	25	2	38	Siguiri	2	2	2	3	1	1	1	2	2	2	1	1	1	1	2	2	2	1	2	1	36,2	35,7	9	10	3200	0	0
23-226	27/09/2017	25	1	38	Siguiri	2	2	3	3	1	1	1	1	2	2	1	1	1	2	1	3	3	1	2	1	36,4	37,2	9	10	3400	0	0
05-001	02/05/2017	26	2	36	FORECARIAH	2	1	3	1	3	1	1	1	2	2	1	2	1	1	3	3	3	2	1	2	36,8	37	8	10	3200	0	0
05-040	29/05/2017	37	2	38	FORECARIAH	2	1	4	1	4	3	2	1	2	2	1	1	1	1	5	8	8	4	2	2	36,3	36,1	8	10	4100	0	0
05-084	25/06/2017	26	2	41	FORECARIAH	2	2	3	3	1	1	1	2	1	2	1	2	2	3	1	4	2	1	2	1	37	36,6	10	10	2600	1	4400
05-106	28/06/2017	26	2	36	FORECARIAH	2	2	2	3	1	1	1	2	2	2	2	1	1	2	2	5	5	2	2	1	37	36,7	9	10	3400	0	0
05-170	10/07/2017	24	2	37	FORECARIAH	2	1	4	3	1	1	4	2	2	2	1	1	1	1	3	3	3	3	1	2	36,7	36,2	10	10	3400	1	320
05-220	20/07/2017	30	2	37	FORECARIAH	2	2	2	3	1	1	1	2	1	2	1	1	1	2	2	4	5	2	2	2	37,2	36,3	7	9	4100	1	1984
05-237	25/07/2017	28	2	38	FORECARIAH	2	2	2	3	2	2	2	1	2	2	2	1	2	3	2	4	3	4	2	2	36,9	36,4	10	10	3200	0	0
05-238	23/07/2017	27	2	36	FORECARIAH	2	1	2	3	1	2	1	1	2	2	2	1	2	3	3	2	2	3	2	2	38,6	36,7	10	10	3000	1	59040
03-001	29/08/2017	28	2	39	Gueckedou	2	1	2	3	1	1	4	1	2	1	1	1	1	1	1	3	3	1	2	2	37,7	36	10	10	3800	1	32
03-012	31/08/2017	28	2	38	Gueckedou	1	2	2	3	2	1	1	2	2	1	1	2	1	1	2	4	3	1	1	2	37,5	36	10	10	2800	0	0
03-067	11/06/2017	26	2	37	Gueckedou	1	2	2	3	2	1	2	2	2	1	1	1	1	1	3	5	5	2	2	2	36,8	36	9	10	2900	0	0
03-076	05/09/2017	30	2	38	Gueckedou	2	1	4	3	1	1	2	2	2	1	1	1	1	1	3	4	3	2	1	2	36,6	36	9	10	2800	0	0
03-083	26/06/2017	18	2	37	Gueckedou	1	2	3	3	3	3	1	2	2	1	1	2	1	1	3	1	1	1	1	1	36,6	35,5	9	10	3400	0	0
03-092	07/07/2017	30	2	37	Gueckedou	2	1	3	3	1	1	4	2	2	1	1	1	1	2	1	4	4	1	1	2	36,7	36,2	9	10	2800	1	8160
03-119	20/07/2017	17	3	37	Gueckedou	2	1	4	3	2	2	2	3	2	1	1	1	1	1	3	1	1	2	1	2	36,6	35,9	9	10	3500	0	0
03-120	20/07/2017	26	2	38	Gueckedou	2	1	4	3	1	2	4	2	2	1	1	1	1	1	3	4	4	2	1	2	36,8	36,2	9	10	3800	0	0
03-133	26/07/2017	25	2	37	Gueckedou	1	2	2	3	1	1	1	2	2	1	1	1	1	1	3	4	4	2	1	2	36,5	35,8	9	10	3200	0	0
03-136	26/07/2017	21	3	38	Gueckedou	2	1	2	3	2	2	2	3	2	1	1	1	1	2	1	1	1	1	1	2	37,6	35,5	7	9	2800	0	0
03-155	06/08/2017	18	3	37	Gueckedou	1	2	2	3	3	3	1	3	2	1	1	1	1	1	4	1	1	2	2	1	36,6	36	8	10	3500	0	0
03-175	13/08/2017	35	2	39	Gueckedou	2	1	4	3	1	1	4	2	2	1	1	1	1	2	1	6	6	1	1	2	36,7	35,9	9	10	2500	0	0
03-193	22/08/2017	35	2	37	Gueckedou	2	1	2	3	2	2	3	1	2	2	3	1	1	1	3	7	5	2	1	2	36,7	35,5	5	6	3200	1	2880
03-211	01/09/2017	33	2	38	Gueckedou	1	1	2	3	1	1	3	1	2	2	1	1	1	1	2	4	4	1	2	2	37,2	35,5	9	10	3500	0	0
03-215	02/09/2017	35	2	38	Gueckedou	1	2	2	3	1	1	1	1	2	1	1	1	1	1	3	8	8	2	2	2	37,5	36,4	10	10	3000	0	0
03-220	05/09/2017	19	2	37	Gueckedou	1	2	2	3	1	1	1	2	1	1	1	2	2	3	2	1	1	2	1	2	36,6	36,2	10	10	3100	1	4520
03-223	12/09/2017	20	2	37	Gueckedou	2	1	2	3	1	1	2	1	2	1	1	1	1	1	2	2	2	2	1	2	36,6	36,4	9	10	2900	0	0
03-235	19/09/2017	19	2	37	Gueckedou	1	2	4	3	2	2	2	2	2	2	3	2	1	1	4	1	1	2	1	2	36,6	35,6	9	10	3300	0	0
06-059	07/06/2017	25	2	33	Kankan	2	2	2	3	1	2	3	2	2	2	3	2	2	3	2	1	1	2	2	1	37	36,5	7	10	2000	1	32240
06-068	08/06/2017	23	2	39	Kankan	2	1	2	1	1	2	2	1	1	1	1	1	1	1	4	3	3	3	1	2	37,4	37,6	9	10	3500	1	384
06-076	10/06/2017	31	2	37	Kankan	2	2	2	3	1	2	2	2	2	2	1	1	1	1	3	7	5	3	2	2	37,5	37,1	9	10	3300	0	0
06-077	10/06/2017	26	2	37	Kankan	2	1	2	1	3	1	2	2	2	2	1	1	1	2	3	3	3	3	1	1	37,9	36,7	9	10	3500	0	0
06-109	16/06/2017	26	2	36	Kankan	1	1	2	3	3	1	2	2	2	2	3	1	1	2	3	4	3	3	1	2	36,8	36,7	9	10	4000	0	0
06-112	16/06/2017	34	2	40	Kankan	2	2	4	3	1	2	1	2	2	2	2	1	1	1	2	5	5	2	2	1	37,2	37,2	9	10	2800	0	0
06-121	19/06/2017	20	2	36	Kankan	2	1	4	3	1	2	2	1	2	2	2	1	1	1	4	5	3	3	1	1	38	37,3	8	10	3200	0	0
06-152	26/06/2017	20	3	36	Kankan	1	1	2	3	3	3	4	2	1	1	1	1	1	1	2	4	3	1	1	2	38	35,9	10	10	3000	0	0
06-161	27/06/2017	30	2	36	Kankan	2	1	2	1	3	3	4	1	1	1	1	1	1	1	4	2	2	3	2	1	37,2	36,4	9	10	3000	0	0
06-188	03/07/2017	23	2	36	Kankan	2	1	4	3	3	2	2	1	2	1	3	1	1	1	4	2	2	4	1	2	37,3	36,7	9	10	3400	0	0
06-202	05/07/2017	26	2	36	Kankan	2	1	2	3	3	2	2	1	2	2	2	1	1	1	4	5	4	4	2	1	37,2	35,4	7	9	1950	0	0
06-214	08/07/2017	18	2	36	Kankan	2	1	2	3	3	3	4	2	2	2	3	1	1	1	2	1	1	1	1	2	37,6	36,9	10	10	3000	0	0
06-228	10/07/2017	22	2	37	Kankan	2	1	2	3	1	2	2	2	2	2	1	1	1	2	1	5	4	1	1	1	38,2	35,9	0	0	2400	0	0
06-235	13/07/2017	33	2	40	Kankan	2	1	2	1	2	1	1	2	1	1	1	1	1	1	3	3	3	3	2	1	37,3	37,5	10	10	3400	1	58320
06-248	16/07/2017	24	2	40	Kankan	2	1	4	3	1	2	2	2	1	1	1	1	2	3	3	5	6	3	1	1	38,3	36,1	9	10	2100	0	0
22-234	30/04/2018	32	1	40	Kindia	2	1	2	1	2	2	2	3	1	1	2	1	2	3	3	2	1	2	2	2	38,2	36,6	9	10	3300	0	0
09-041	01/06/2017	19	2	37	N'Zérékoré	2	1	4	3	1	1	3	1	2	2	2	1	2	3	2	2	2	2	2	2	36,9	37,3	10	10	3200	0	0
09-048	02/06/2017	17	1	36	N'Zérékoré	2	1	2	3	2	1	2	1	2	2	2	1	2	3	2	2	2	2	2	2	38,5	37,2	10	10	2900	1	1440
09-061	09/06/2017	18	3	37	N'Zérékoré	2	1	3	3	1	3	2	3	2	2	3	1	1	2	3	1	1	3	1	2	37	36,7	8	10	3300	0	0
09-091	01/07/2017	29	2	41	N'Zérékoré	1	1	2	3	3	1	2	1	1	1	1	2	1	1	4	2	2	3	2	2	37,5	36,9	10	10	3700	0	0
09-095	02/07/2017	30	2	40	N'Zérékoré	2	1	4	1	1	2	2	1	1	1	3	1	1	2	3	1	1	2	1	2	37,5	35	0	0	3500	0	0
09-138	14/07/2017	25	2	37	N'Zérékoré	2	1	3	3	1	3	2	2	1	1	2	1	1	1	1	5	5	1	2	2	36,6	36,9	10	10	3100	0	0
09-143	14/07/2017	20	3	39	N'Zérékoré	2	1	3	3	3	3	4	3	2	2	2	1	1	2	4	1	1	4	2	2	36,5	35,9	6	8	3500	0	0
09-145	15/07/2017	36	2	40	N'Zérékoré	2	1	4	3	1	3	2	1	1	1	2	1	2	3	2	7	7	2	1	1	37,5	36,8	8	10	3800	0	0
09-146	15/07/2017	19	2	36	N'Zérékoré	2	1	4	3	1	3	4	2	1	1	2	1	1	1	2	1	1	2	1	2	36,9	35,9	10	10	3200	0	0
09-169	22/07/2017	30	2	38	N'Zérékoré	2	1	4	3	1	3	2	2	1	1	2	1	1	1	2	4	4	2	2	2	36,6	36,7	8	10	2600	0	0
09-175	23/07/2017	25	3	36	N'Zérékoré	2	1	2	3	1	2	4	3	2	2	2	1	1	1	3	2	2	3	2	2	36,3	35,9	10	10	3100	0	0
09-233	09/08/2017	25	1	38	N'Zérékoré	2	1	3	3	3	3	2	3	2	2	2	1	1	1	4	2	2	2	1	2	37,3	36,9	10	10	2900	0	0
09-250	10/08/2017	37	2	36	N'Zérékoré	2	1	3	3	1	1	4	1	1	1	2	1	2	3	0	8	8	0	2	2	37,1	36,9	10	10	3600	0	0
23-010	09/05/2017	32	2	37	Ratoma	2	1	2	2	1	2	2	2	2	1	3	1	1	2	4	4	3	3	2	2	37,3	35,2	5	8	2400	0	0
23-017	11/05/2017	20	1	37	Ratoma	1	1	4	1	3	1	2	3	1	1	3	1	2	3	3	1	1	3	2	2	37,5	36,2	7	9	2100	0	0
23-056	24/05/2017	27	2	39	Ratoma	2	1	2	1	1	1	4	2	2	2	2	2	1	2	2	4	3	2	1	2	37,8	38,1	8	10	3200	0	0
23-073	30/05/2017	32	2	42	Ratoma	2	1	2	1	2	2	2	1	2	1	2	2	1	2	3	5	4	3	2	2	36,9	38,4	8	9	2800	0	0
23-228	24/07/2017	38	2	40	Ratoma	2	1	2	3	1	1	4	2	2	2	2	2	2	3	6	8	7	3	2	2	36,8	36,2	9	10	3400	0	0
23-232	31/07/2017	38	2	37	Ratoma	2	1	2	2	1	1	4	2	2	2	2	1	2	3	3	7	5	3	2	2	35,8	36,3	9	10	3600	0	0
23-236	31/07/2017	18	2	39	Ratoma	2	1	2	2	3	1	2	1	2	1	2	2	2	3	3	1	1	3	2	2	37	36,2	7	8	2600	0	0
23-238	01/08/2017	22	2	37	Ratoma	2	1	2	2	3	1	4	2	2	2	3	1	2	3	1	1	1	1	2	2	37,6	38	9	10	3800	0	0
23-248	08/08/2017	23	2	38	Ratoma	2	1	1	1	3	1	2	2	2	1	3	2	2	2	5	3	3	3	1	2	36,3	37,1	8	9	2750	0	0
23-045	18/06/2017	28	2	38	Siguiri	2	1	2	1	3	1	4	2	2	1	1	1	2	3	2	4	4	2	2	1	37	36,5	10	10	4000	0	0
23-081	06/07/2017	19	2	38	Siguiri	2	2	2	3	1	1	2	1	1	2	2	1	2	3	2	1	1	2	2	1	37,1	36,8	8	10	3600	0	0
23-083	06/07/2017	29	2	40	Siguiri	2	1	2	1	1	2	4	2	2	1	2	1	1	1	3	4	4	2	2	1	36,5	36,2	10	10	4000	0	0
23-106	19/07/2017	20	2	37	Siguiri	2	2	3	3	1	1	1	2	2	2	2	2	2	3	3	2	2	2	2	1	36,9	37	9	10	3000	0	0
23-108	19/07/2017	22	2	38	Siguiri	2	2	2	3	1	1	1	1	2	1	1	1	1	1	2	2	2	2	2	1	36	36,9	2	0	1500	0	0
23-160	23/08/2017	27	2	38	Siguiri	2	1	2	1	1	1	2	2	1	2	1	1	2	3	2	4	4	2	1	1	36,1	36,2	10	10	3700	0	0
23-161	24/08/2017	40	2	38	Siguiri	2	2	2	3	1	1	1	2	2	1	2	1	1	1	3	9	9	2	2	1	37,5	37,3	8	10	4500	0	0
05-020	26/05/2017	35	2	38	FORECARIAH	2	2	2	3	1	1	1	1	2	2	1	1	2	3	1	10	10	1	2	1	36,9	36,5	10	10	3300	0	0
05-061	07/06/2017	17	2	36	FORECARIAH	2	2	2	1	3	2	4	1	2	2	2	1	1	1	5	1	1	2	1	2	36,8	36,4	10	10	3200	0	0
05-062	08/06/2017	28	2	40	FORECARIAH	2	1	4	1	2	1	4	1	2	2	2	1	2	3	4	5	5	2	1	1	38,2	37,4	10	10	4200	0	0
05-071	23/06/2017	17	1	36	FORECARIAH	2	1	2	3	2	2	2	3	1	2	1	1	1	2	3	1	1	2	2	2	38,6	38,7	9	10	2400	1	9080
05-076	24/06/2017	19	2	38	FORECARIAH	2	1	4	1	2	2	2	2	1	2	1	1	2	3	4	2	2	2	2	2	36,9	36,4	10	10	3600	0	0
05-098	27/06/2017	27	2	36	FORECARIAH	2	1	4	1	1	1	4	2	2	2	1	1	2	3	2	4	4	2	1	2	36,9	36,4	10	10	2600	0	0
05-148	06/07/2017	30	2	37	FORECARIAH	2	2	2	3	1	1	1	2	1	2	1	1	1	2	4	6	6	4	2	1	36,9	36,2	7	9	2600	0	0
05-195	14/07/2017	28	2	36	FORECARIAH	2	2	2	1	1	1	1	2	2	2	1	1	2	3	2	4	4	2	2	2	38,2	37,3	10	10	2200	1	608
05-234	23/07/2017	23	2	36	FORECARIAH	2	1	4	1	4	3	2	1	2	2	2	1	1	2	3	1	1	3	2	2	36,6	36,2	10	1	2300	1	1008
05-248	28/07/2017	25	2	37	FORECARIAH	2	1	4	3	1	1	2	2	2	2	1	1	1	1	4	2	2	4	2	2	36,8	37	8	10	2900	0	0
03-024	15/05/2017	17	1	39	Gueckedou	2	1	2	3	2	2	1	3	2	1	1	1	1	2	4	2	2	2	1	2	37,7	36,5	10	10	3500	1	272
03-135	26/07/2017	27	2	37	Gueckedou	1	2	2	3	1	1	1	2	2	1	1	1	1	2	2	4	4	1	1	1	36,5	36,3	9	10	3400	0	0
03-146	29/07/2017	23	2	37	Gueckedou	2	1	2	3	1	2	2	2	2	2	1	1	1	1	3	2	2	1	2	1	37,5	36,2	9	10	3700	0	0
10-147	15/06/2017	21	2	38	Kaloum	2	1	4	1	2	2	2	1	2	2	2	1	1	2	4	3	2	2	2	2	37	36	10	10	2100	0	0
06-043	05/06/2017	20	3	36	Kankan	2	2	4	3	3	2	2	2	2	2	3	1	1	1	2	8	7	2	2	1	36,9	35,9	6	0	2900	0	0
06-065	08/07/2017	21	2	40	Kankan	2	1	2	3	1	3	2	2	2	2	3	1	1	1	3	7	4	2	2	1	36,6	36,1	10	10	3100	0	0
06-095	13/06/2014	19	2	37	Kankan	2	1	2	1	1	3	2	3	1	2	3	1	1	1	3	1	1	3	2	1	36,8	36,5	10	10	2900	0	0
06-123	19/06/2017	37	2	37	Kankan	2	1	2	3	1	1	1	2	2	2	3	1	1	2	3	3	3	3	1	1	37,8	35,9	6	0	3000	0	0
06-124	19/06/2017	39	2	36	Kankan	2	2	2	3	1	1	1	2	2	2	1	1	1	1	4	6	5	3	2	1	38	35,9	4	0	3300	1	10240
06-159	27/06/2017	32	2	37	Kankan	2	1	2	3	1	3	2	1	2	1	1	1	1	1	3	5	4	3	1	2	38,2	36,9	8	10	2900	0	0
06-163	28/06/2017	27	3	40	Kankan	2	2	4	3	1	2	2	2	2	2	1	1	1	2	3	1	0	3	2	1	38	35,9	4	0	2300	0	0
06-187	03/07/2017	22	2	36	Kankan	2	1	3	3	1	3	2	2	2	2	2	1	1	1	4	1	1	4	1	1	37,8	36,7	8	10	3400	0	0
06-211	07/07/2017	29	2	36	Kankan	2	1	3	1	3	1	2	1	2	2	1	1	1	1	5	1	2	5	1	2	36,9	36,3	9	10	2400	1	320
06-217	08/07/2017	42	2	36	Kankan	2	1	4	3	1	2	3	2	1	1	1	1	1	2	3	13	6	2	2	1	37,6	36,5	9	10	4400	0	0
06-224	10/07/2017	28	2	36	Kankan	2	1	4	3	1	1	4	1	2	2	3	1	2	3	2	6	2	2	2	1	37,6	35,8	8	10	2900	0	0
06-236	13/07/2017	26	2	36	Kankan	2	2	4	1	1	2	4	2	2	2	1	1	1	1	4	5	6	3	1	1	37,6	36,8	8	9	1800	1	1376
08-008	08/05/2007	28	1	33	MATAM	2	1	2	3	3	1	3	3	1	2	1	1	2	3	3	1	1	3	1	2	37	36,4	7	9	2300	0	0
09-035	31/05/2017	38	2	37	N'Zérékoré	2	2	2	3	1	1	2	2	2	2	2	1	1	1	1	9	9	1	2	1	37	36,7	10	10	3300	0	0
09-051	03/06/2017	31	2	35	N'Zérékoré	2	1	4	3	1	2	2	2	2	1	3	2	1	1	3	1	1	1	2	2	36,2	36,9	8	10	2900	0	0
09-165	20/07/2017	23	2	34	N'Zérékoré	2	1	3	3	1	1	2	1	2	2	2	1	2	3	4	2	2	4	2	2	36,9	36,6	10	10	2000	0	0
23-030	01/06/2017	30	2	42	Siguiri	2	1	3	3	1	3	4	2	2	1	2	1	2	3	2	8	6	2	2	1	37,6	37,2	10	10	4000	0	0
23-080	06/07/2017	24	2	36	Siguiri	2	2	2	3	1	1	4	2	2	1	1	1	1	2	4	3	3	3	2	1	37,5	36,9	10	10	3700	0	0
23-091	08/07/2017	35	2	38	Siguiri	2	1	2	1	1	1	4	2	1	1	2	1	2	3	3	7	6	2	2	1	37,1	36,9	10	10	3700	0	0
23-120	24/07/2017	19	2	38	Siguiri	2	1	2	1	1	1	2	1	1	1	2	1	1	2	3	2	3	2	2	1	36,2	37	10	10	3700	0	0
05-052	05/06/2017	20	2	38	FORECARIAH	2	2	2	3	1	1	1	2	1	2	1	1	2	3	2	1	1	1	1	1	37	36,8	10	10	3300	0	0
05-153	08/07/2017	33	2	28	FORECARIAH	2	1	4	3	1	2	1	1	2	2	1	1	1	1	4	6	5	4	2	2	36,9	35	0	0	1030	0	0
05-158	08/07/2017	27	2	38	FORECARIAH	2	2	2	3	1	1	1	2	2	2	1	2	1	2	2	5	4	2	2	1	36,6	36,7	9	10	3800	0	0
05-182	13/07/2017	30	2	36	FORECARIAH	2	2	2	3	1	1	1	2	2	2	1	1	1	2	2	6	6	2	2	1	38,8	37,9	10	10	2200	1	5680
05-184	14/07/2017	19	2	37	FORECARIAH	2	2	2	3	1	1	2	2	1	2	1	1	1	2	4	1	1	3	1	2	37,9	37,2	9	10	2800	1	288
05-185	13/07/2017	25	2	36	FORECARIAH	2	2	2	3	1	1	1	2	1	2	1	2	1	2	3	3	3	3	2	1	37,1	36,4	10	10	3400	0	0
05-197	16/07/2017	25	2	36	FORECARIAH	2	2	2	3	1	1	1	1	2	2	1	2	2	3	3	1	1	3	2	2	37,2	37	8	10	2600	0	0
05-236	24/07/2017	26	2	36	FORECARIAH	2	1	4	3	1	1	1	1	2	2	1	1	1	1	1	4	3	1	1	2	36,9	37	8	10	2600	0	0
05-241	24/07/2017	26	2	36	FORECARIAH	2	1	2	3	1	1	1	1	2	2	1	2	1	2	2	3	3	2	2	2	36,9	36,5	10	10	2700	1	1568
05-246	26/07/2017	24	2	37	FORECARIAH	2	1	4	1	3	3	2	2	1	2	2	1	1	2	3	1	1	3	2	2	37,2	36,7	10	10	2400	1	44800
03-052	01/06/2017	35	2	37	Gueckedou	2	1	4	3	1	1	2	2	2	1	1	1	1	1	3	4	4	2	1	1	36,9	35,5	7	9	3100	0	0
03-114	18/07/2017	35	2	40	Gueckedou	2	1	2	3	1	2	4	1	2	1	1	1	1	2	3	7	7	2	1	2	36,8	36,2	10	10	4300	0	0
03-156	07/08/2017	19	1	40	Gueckedou	2	1	2	3	2	2	1	3	2	1	1	1	1	1	3	2	2	2	2	1	36,2	35	9	10	2700	0	0
06-072	09/06/2017	18	2	38	Kankan	2	1	2	1	2	2	4	1	1	1	1	1	1	1	1	8	8	1	1	1	36,5	37,2	9	10	2700	0	0
06-150	24/06/2017	18	3	36	Kankan	2	1	2	3	1	2	2	2	2	2	1	1	2	3	1	3	1	1	2	1	37,3	37	10	10	2950	1	21280
06-185	02/07/2017	38	2	36	Kankan	2	2	2	3	1	1	2	2	2	2	3	2	1	2	4	7	6	4	2	1	37,9	36,8	7	9	3050	0	0
06-198	04/07/2017	28	2	36	Kankan	2	1	3	3	3	2	4	2	2	1	3	1	1	1	2	1	1	2	1	2	36,9	36,4	9	10	2500	0	0
09-193	27/07/2017	32	2	38	N'Zérékoré	2	1	3	3	1	1	2	2	2	1	3	1	1	3	1	9	9	1	2	1	37,6	37,1	10	10	3200	0	0
23-082	06/07/2017	35	2	37	Siguiri	2	2	2	3	1	1	1	2	2	1	2	2	2	3	3	5	4	2	2	2	37	36,6	10	10	3000	0	0
23-202	20/09/2017	40	2	40	Siguiri	2	1	2	1	1	1	4	1	1	1	2	1	1	1	1	12	11	1	2	1	36,9	37,2	9	10	3000	0	0
05-119	30/06/2017	28	2	38	FORECARIAH	2	2	2	3	1	1	1	2	2	2	1	1	2	3	4	5	5	2	1	1	36,1	36	9	10	2800	0	0
05-175	12/07/2017	28	2	36	FORECARIAH	2	2	2	3	1	1	1	2	2	2	1	1	1	1	1	5	5	1	2	1	37,4	36,7	10	10	3000	0	0
05-218	19/07/2017	22	2	39	FORECARIAH	2	1	2	3	1	1	1	2	1	2	1	1	1	1	3	6	6	3	2	1	37,4	35	0	0	3300	0	0
03-037	26/05/2017	26	2	37	Gueckedou	2	1	2	3	2	1	4	2	1	1	1	1	1	1	2	3	3	2	1	2	37	36,7	10	10	3400	0	0
03-070	19/06/2017	20	2	37	Gueckedou	1	2	2	3	2	2	2	1	2	1	1	2	1	1	1	2	2	1	1	2	36,8	36	9	10	3900	0	0
03-105	14/07/2017	32	2	38	Gueckedou	1	2	2	3	1	1	1	2	1	2	1	2	1	1	4	3	3	2	1	1	36,7	35,6	9	10	3900	0	0
03-117	19/07/2017	30	2	39	Gueckedou	1	2	2	3	1	1	1	2	2	1	2	1	1	1	2	5	5	1	2	2	37,2	37,4	9	10	3000	0	0
03-131	23/07/2017	34	2	37	Gueckedou	2	1	2	3	1	1	4	2	2	1	1	1	1	2	1	7	7	1	1	2	37,9	36	10	10	3500	1	336
03-137	27/07/2017	27	2	37	Gueckedou	2	1	2	1	2	1	4	2	2	2	3	1	1	2	2	3	3	1	1	2	36,7	35,8	10	10	3200	0	0
03-163	10/08/2017	32	2	38	Gueckedou	2	1	3	3	1	2	1	2	2	1	1	1	1	1	1	8	7	1	2	2	37,3	35,6	8	10	3200	0	0
03-164	11/08/2017	20	1	37	Gueckedou	2	1	2	3	3	3	2	3	2	2	1	1	1	2	2	1	1	1	1	2	37,2	35,6	10	10	3400	0	0
03-176	12/08/2017	32	2	37	Gueckedou	2	1	2	3	3	2	2	1	1	1	1	1	1	2	2	2	2	1	1	2	37,2	36,3	9	10	3500	0	0
03-179	14/08/2017	27	2	37	Gueckedou	2	1	4	3	1	2	2	1	2	1	3	1	1	1	4	3	3	1	1	2	37,6	35,4	10	10	4000	0	0
03-181	15/08/2017	19	1	37	Gueckedou	2	1	4	3	2	2	2	3	2	1	1	1	1	1	2	1	1	2	1	2	37,5	36,5	8	9	3500	0	0
03-198	26/08/2017	35	2	36	Gueckedou	2	1	4	3	1	1	4	2	2	1	1	1	1	1	3	4	1	1	1	2	36,8	35	8	10	1900	0	0
03-199	27/08/2017	18	1	37	Gueckedou	1	2	2	3	1	1	1	3	1	1	1	1	1	2	3	1	1	2	1	2	36,5	35,6	6	8	2500	1	112
03-217	05/09/2017	18	1	38	Gueckedou	1	2	2	3	2	1	1	3	2	1	1	1	2	3	2	1	0	2	1	2	36,8	35	0	0	3400	0	0
03-230	16/09/2017	23	2	37	Gueckedou	1	1	2	3	2	2	2	3	2	1	1	1	2	3	1	3	3	1	1	2	38	36,5	10	10	3400	1	864
10-174	30/06/2017	25	2	37	Kaloum	2	1	4	1	3	3	2	2	1	1	3	1	1	1	4	3	3	4	2	2	36	35,8	10	10	3400	0	0
06-003	23/05/2017	32	2	38	Kankan	2	1	3	3	3	3	2	2	2	2	3	1	1	2	4	1	1	2	2	1	36,7	36,3	7	10	2800	0	0
06-013	26/05/2017	23	2	36	Kankan	2	1	2	2	3	2	3	2	1	2	1	1	1	1	4	1	1	3	2	1	36,4	36,2	10	10	3200	0	0
06-045	05/06/2017	18	2	36	Kankan	2	1	2	3	1	3	2	2	2	1	1	1	1	1	2	7	7	2	2	1	38	37,2	8	10	2700	1	240
06-047	05/06/2017	15	2	36	Kankan	1	2	3	3	1	1	1	1	1	1	1	1	1	1	3	7	5	3	2	1	37,8	35,9	4	0	3000	1	64
06-048	05/06/2017	22	2	37	Kankan	2	2	3	3	1	2	4	2	2	2	3	1	1	2	2	1	1	2	2	1	37	36,1	8	10	1900	1	43440
06-082	11/06/2017	16	2	36	Kankan	2	1	2	3	1	1	2	1	2	2	2	1	1	1	2	1	1	2	2	2	38	37,3	9	10	2700	0	0
06-104	15/06/2017	36	2	36	Kankan	1	1	2	1	3	2	4	1	2	2	3	1	1	1	2	1	1	2	1	2	37,5	36,7	8	10	2800	0	0
06-138	20/07/2017	26	2	37	Kankan	1	2	4	3	1	1	4	2	2	2	3	2	1	1	4	8	6	4	1	2	37,9	36,7	9	10	3400	0	0
06-220	10/07/2017	39	2	40	Kankan	2	1	4	3	1	2	1	2	2	2	1	1	2	3	4	11	7	4	2	1	37,9	37,2	9	10	2700	0	0
09-007	18/05/2017	35	2	37	N'Zérékoré	2	1	4	3	1	2	2	2	1	1	2	1	1	2	3	8	8	3	2	1	36,6	36	10	10	3300	0	0
09-034	29/05/2017	20	2	32	N'Zérékoré	2	1	2	3	1	3	2	2	1	1	2	1	1	1	1	3	3	1	2	1	37,5	36,5	10	10	2600	0	0
09-074	16/06/2017	20	2	37	N'Zérékoré	2	1	3	1	1	1	4	1	2	2	3	1	2	3	0	3	3	0	2	2	37,5	36,4	10	10	3200	0	0
09-102	04/07/2017	18	2	36	N'Zérékoré	2	1	3	3	1	2	2	1	1	1	2	1	2	3	2	1	1	1	2	2	37,9	35	0	0	3200	0	0
09-123	11/07/2017	24	3	43	N'Zérékoré	2	2	4	3	2	1	3	3	1	1	2	1	1	1	3	3	3	3	2	1	35	35,2	8	10	2500	1	192
09-126	11/07/2017	19	3	35	N'Zérékoré	1	1	2	3	1	1	2	3	1	1	1	1	2	2	3	2	2	3	2	2	37,9	37,3	10	10	3150	1	352
09-129	11/07/2017	25	2	32	N'Zérékoré	2	2	2	3	1	1	2	1	1	1	3	1	1	1	2	6	6	2	2	2	37,9	37,4	10	10	2600	0	0
09-132	12/07/2017	20	3	33	N'Zérékoré	2	1	2	3	1	2	3	3	2	2	1	1	1	1	2	2	2	1	2	2	36,5	36,7	8	10	3000	0	0
09-144	14/07/2017	18	2	36	N'Zérékoré	2	1	2	3	3	1	2	1	1	1	3	1	1	1	3	1	1	2	2	2	37,1	36,9	10	10	2600	0	0
09-151	19/07/2017	20	2	37	N'Zérékoré	2	1	3	3	1	3	1	1	2	1	2	1	2	3	3	3	3	3	2	2	37,5	37,1	10	10	3700	0	0
09-152	19/07/2017	33	2	37	N'Zérékoré	2	1	3	3	1	2	4	2	2	2	3	1	2	3	2	5	5	1	2	1	35,9	37,4	10	10	3700	0	0
09-164	20/07/2017	29	2	37	N'Zérékoré	2	1	3	3	1	1	3	2	2	2	2	1	2	3	2	3	3	2	2	2	36,4	36,9	8	10	3000	0	0
09-188	26/07/2017	17	2	35	N'Zérékoré	2	1	4	3	1	2	2	1	1	1	2	1	2	3	1	1	1	1	1	2	36,4	36,1	10	10	3000	0	0
09-198	28/07/2017	25	2	34	N'Zérékoré	2	1	4	3	1	1	2	1	2	2	1	1	1	1	4	3	3	3	1	1	37	36,6	8	10	2500	0	0
09-207	29/07/2017	35	2	42	N'Zérékoré	2	1	4	3	1	1	2	1	2	2	1	1	1	1	2	5	5	0	2	2	37,1	36,4	8	10	4100	0	0
09-209	30/07/2017	18	2	39	N'Zérékoré	1	1	3	3	3	3	4	1	1	1	1	1	1	1	5	1	1	5	1	2	36,6	35,8	10	10	3000	0	0
09-218	01/08/2017	28	2	37	N'Zérékoré	2	1	3	3	1	2	3	2	2	2	2	1	1	1	3	2	2	2	2	2	36,6	37	10	10	3000	0	0
09-222	01/08/2017	30	2	35	N'Zérékoré	2	1	2	3	1	2	4	1	2	2	2	1	1	1	3	4	4	3	2	1	38,9	37,5	10	10	3500	1	228640
09-247	10/08/2017	33	2	36	N'Zérékoré	1	1	3	3	3	3	2	1	2	2	2	1	1	2	3	4	4	3	2	2	36,9	36,1	10	10	3200	0	0
09-248	08/08/2017	18	1	33	N'Zérékoré	2	1	3	3	1	2	2	3	1	1	1	1	2	3	3	1	1	3	2	2	37,7	36,3	10	10	2600	1	32
23-004	03/05/2017	28	2	39	Ratoma	2	1	2	2	2	1	2	1	1	1	2	2	1	1	3	2	2	2	2	2	37	35,5	8	10	2600	0	0
23-022	12/05/2017	19	2	37	Ratoma	2	1	2	2	1	1	4	2	1	1	3	2	2	3	1	2	1	1	2	2	37,3	35,2	6	8	3700	0	0
23-029	15/05/2017	18	2	37	Ratoma	2	1	2	1	3	1	2	1	2	2	1	2	2	3	3	1	1	3	2	1	37,5	36,2	8	10	3400	0	0
23-174	08/07/2017	43	2	39	Ratoma	2	1	2	1	3	1	2	1	2	2	2	1	2	3	4	10	8	4	2	2	36,4	38	9	10	3200	0	0
23-028	01/06/2017	38	2	39	Siguiri	2	1	2	3	1	1	4	2	1	1	2	1	1	1	1	9	7	1	2	1	37,5	35,6	8	10	3400	0	0
23-037	09/06/2017	30	2	39	Siguiri	2	2	3	3	1	1	1	2	2	1	2	2	1	2	0	6	6	0	2	1	38	38,5	8	10	3200	0	0
23-041	14/06/2017	20	1	40	Siguiri	2	1	2	1	4	1	2	3	1	1	2	1	1	1	2	2	2	2	2	2	37,5	36,2	9	10	3200	0	0
23-044	15/06/2017	22	2	36	Siguiri	2	2	3	3	1	1	1	1	2	1	2	1	1	1	2	2	2	2	2	1	37	36,5	10	10	3400	0	0
23-047	18/06/2017	37	2	38	Siguiri	1	2	3	3	1	1	1	1	1	1	2	1	1	1	2	6	6	2	2	1	36,2	36	10	10	3500	0	0
23-100	15/07/2017	28	2	38	Siguiri	2	2	2	3	1	1	2	2	1	2	1	1	1	1	2	6	6	1	2	1	37,5	36,6	10	10	4100	0	0
23-129	24/07/2017	38	2	38	Siguiri	2	2	3	3	1	1	1	2	2	1	2	1	2	3	2	6	6	2	2	1	37,4	36,3	9	10	3500	0	0
23-139	30/07/2017	19	2	38	Siguiri	2	1	4	1	1	1	4	1	1	1	2	1	1	1	3	2	2	3	2	1	36,7	36,2	7	10	4000	0	0
23-154	22/08/2017	30	2	37	Siguiri	2	2	3	3	1	1	1	2	2	2	1	1	2	3	3	4	4	2	2	2	37	36,8	9	10	3000	0	0
23-168	29/08/2017	30	2	38	Siguiri	1	2	2	3	1	1	2	2	2	1	1	1	1	1	3	7	5	3	2	1	37,5	36,3	10	10	3500	0	0
23-189	08/09/2017	37	2	38	Siguiri	2	2	2	3	1	1	1	2	2	1	2	1	1	2	1	9	8	1	2	1	36,2	36,4	7	10	3500	0	0
23-212	21/09/2017	20	2	36	Siguiri	2	2	2	3	1	1	1	2	2	1	2	1	2	3	3	2	2	3	2	1	36,2	36,5	9	10	4000	0	0
23-217	23/09/2017	40	2	36	Siguiri	2	1	2	1	1	1	4	2	1	2	2	1	1	1	1	7	6	1	2	1	36,5	36,2	10	10	3000	0	0
23-221	23/09/2017	23	2	39	Siguiri	2	2	2	3	1	1	1	2	2	1	2	1	1	2	2	2	2	2	1	1	37	37,3	10	10	2800	0	0
23-228	27/09/2017	40	2	39	Siguiri	2	2	3	3	1	1	1	2	2	2	2	1	1	2	2	10	10	2	2	1	37,1	36,9	7	10	3200	0	0
23-247	29/09/2017	19	2	37	Siguiri	2	1	4	3	1	1	4	2	1	1	2	1	1	2	3	2	2	2	2	1	37,9	36,9	10	10	2500	0	0
05-017	23/05/2017	38	2	42	FORECARIAH	2	1	4	1	1	1	1	2	2	2	1	1	2	3	3	6	5	3	2	2	36,1	37,2	10	10	3800	0	0
05-027	26/05/2017	26	2	39	FORECARIAH	1	1	4	3	1	1	1	2	1	2	1	1	1	3	3	4	4	2	1	2	38,1	36	10	10	3100	1	1920
05-077	24/06/2017	20	2	35	FORECARIAH	2	2	2	3	2	2	1	2	2	2	1	1	1	1	4	1	1	2	1	2	37,3	37,1	10	10	3600	0	0
05-120	30/06/2017	30	2	38	FORECARIAH	2	2	2	3	1	1	1	2	2	2	1	1	1	2	3	7	7	3	1	1	36,9	36,5	10	10	2900	0	0
05-161	09/07/2017	28	2	35	FORECARIAH	2	2	2	3	1	1	1	2	1	2	1	1	1	2	5	7	4	4	2	2	36,9	36	9	10	2700	0	0
05-192	16/07/2017	32	2	38	FORECARIAH	1	2	2	3	1	1	4	2	2	2	1	2	2	3	2	6	6	2	2	2	36,4	35	0	0	2600	1	576
03-045	30/05/2017	23	2	38	Gueckedou	2	1	4	3	1	1	4	2	2	1	1	1	1	2	3	2	2	1	1	2	37,6	36	9	10	3800	1	144
03-066	11/06/2017	22	2	37	Gueckedou	2	1	3	3	1	1	4	2	2	1	1	1	2	3	4	2	3	2	1	2	37,8	35,5	10	10	2600	1	1696
06-074	09/06/2017	25	2	37	Kankan	2	2	2	3	1	2	3	2	2	2	1	1	2	3	1	7	6	1	2	1	36,9	37,2	10	10	3000	0	0
06-101	14/06/2017	25	2	36	Kankan	2	2	2	3	1	1	2	2	2	2	1	1	1	1	4	1	1	4	2	1	37	36,8	9	10	3200	1	400
06-139	13/07/2017	33	2	36	Kankan	2	1	2	1	2	1	2	2	1	2	2	1	1	2	2	3	3	2	1	1	36,9	37	10	10	2800	0	0
06-192	04/07/2017	25	3	36	Kankan	2	1	3	1	4	2	2	2	1	1	3	1	1	1	4	1	1	4	1	2	37,5	36,7	7	9	3700	0	0
06-230	11/07/2017	16	2	36	Kankan	2	2	4	3	1	1	2	2	2	2	3	2	2	3	1	6	5	1	2	1	37,8	36,4	8	10	2400	1	32
09-005	17/05/2017	29	2	37	N'Zérékoré	2	1	3	3	3	1	2	1	2	2	3	2	1	2	1	2	2	1	2	2	37	36,8	10	10	3400	0	0
09-141	14/07/2017	25	2	33	N'Zérékoré	2	1	4	3	3	3	2	1	2	2	3	1	1	1	4	1	1	4	1	2	37,5	36,9	8	10	3000	1	9024
09-170	22/07/2017	38	2	39	N'Zérékoré	2	1	4	3	1	3	2	2	1	1	3	1	1	1	2	10	10	2	2	1	37,4	37,1	10	10	3500	0	0
23-053	29/06/2017	25	2	38	Siguiri	2	1	4	3	1	1	2	2	1	2	2	1	1	1	5	3	2	2	2	1	37	36,5	10	10	2700	0	0
23-138	29/07/2017	25	2	38	Siguiri	2	2	4	3	1	1	1	2	2	1	2	1	2	3	3	6	5	3	2	2	37	36,2	7	10	3300	0	0
05-033	27/05/2017	21	2	35	FORECARIAH	2	2	2	3	1	1	1	2	1	2	2	1	2	3	2	2	2	2	2	2	37,6	37	8	10	2400	0	0
05-041	29/05/2017	24	2	37	FORECARIAH	1	1	2	1	1	1	1	1	2	2	1	1	1	1	2	2	2	2	2	2	38,9	38,6	10	10	2100	1	11400
05-091	26/06/2017	29	2	36	FORECARIAH	2	1	2	1	3	2	2	1	2	2	1	1	2	3	2	4	4	1	2	2	37,9	36,1	8	10	2600	1	18000
05-107	28/06/2017	26	2	36	FORECARIAH	2	1	4	3	1	1	2	2	2	2	1	1	2	3	1	4	4	1	2	2	36,9	36,7	10	10	2500	1	16
05-122	30/06/2017	16	2	36	FORECARIAH	2	2	2	3	2	2	4	2	2	2	2	1	2	3	4	1	1	3	1	2	36,4	36	7	9	1800	0	0
05-173	11/07/2017	27	2	35	FORECARIAH	2	1	4	3	1	1	1	2	2	2	1	1	2	3	2	4	4	2	2	1	36,9	36,7	8	9	2700	0	0
05-176	12/07/2017	23	2	37	FORECARIAH	2	2	2	1	1	2	2	2	1	2	1	2	1	2	0	3	3	0	2	1	37,8	37	10	10	3500	1	288
03-121	20/07/2017	40	2	37	Gueckedou	2	1	2	3	3	1	2	2	2	1	1	1	1	1	3	6	6	1	1	2	37,2	36	9	10	2900	0	0
03-188	10/08/2017	23	3	37	Gueckedou	2	1	2	3	2	2	2	3	2	1	1	1	2	3	3	2	2	1	1	2	36	35,8	9	10	3300	0	0
06-062	08/06/2017	15	3	37	Kankan	1	1	2	3	1	3	2	2	2	2	3	1	2	3	4	4	3	2	2	1	37,6	36,7	9	10	3900	0	0
06-120	18/06/2017	25	2	37	Kankan	1	1	3	1	2	2	3	2	2	2	3	1	1	2	1	4	3	1	1	2	37,5	36,9	9	10	2900	0	0
06-186	02/07/2017	17	2	36	Kankan	2	2	2	3	1	1	3	2	2	1	2	1	2	3	1	8	5	1	1	1	38	35,9	6	8	2950	1	1408
06-213	07/07/2017	19	2	37	Kankan	2	1	2	1	1	3	4	2	2	2	2	1	1	1	1	5	5	1	1	2	37,1	36,3	10	10	3500	0	0
06-221	10/07/2017	43	1	36	Kankan	2	1	4	3	1	2	1	2	2	1	1	1	2	3	2	10	9	2	1	2	36,5	36,3	10	10	3400	0	0
09-104	04/07/2017	19	3	37	N'Zérékoré	2	1	2	3	1	2	2	3	1	1	2	1	1	1	3	1	1	2	2	2	36,9	36,2	8	10	3200	0	0
09-116	09/07/2017	34	2	37	N'Zérékoré	2	2	2	3	1	1	1	2	2	2	2	1	2	3	4	7	7	4	2	2	38,3	37,9	10	10	2900	1	176
09-221	01/08/2017	28	2	41	N'Zérékoré	2	1	3	3	1	1	4	2	2	2	2	1	2	3	1	5	5	0	2	2	36,9	36,7	10	10	2900	0	0
05-115	29/06/2017	32	2	36	FORECARIAH	2	1	4	3	1	1	1	2	2	2	2	2	1	1	4	11	7	4	1	2	36,9	36,4	9	10	3000	0	0
05-219	20/07/2017	27	2	36	FORECARIAH	2	2	2	3	1	1	1	2	2	2	1	2	2	3	3	3	3	3	2	1	37,6	37,3	8	10	2600	1	10400
03-241	22/09/2017	21	2	37	Gueckedou	2	1	4	3	3	3	4	1	2	1	1	1	1	1	2	1	1	2	1	2	36,9	36,8	10	10	4500	0	0
06-084	12/06/2017	20	2	36	Kankan	2	1	2	3	1	3	4	2	2	2	1	1	2	3	3	7	7	3	2	1	37,8	36,7	7	10	3000	0	0
06-129	20/06/2017	21	2	36	Kankan	2	1	2	1	1	2	2	2	2	2	1	1	1	1	2	9	7	2	2	2	37,9	36,6	8	10	3500	0	0
06-132	21/06/2017	28	2	38	Kankan	2	2	3	3	1	1	1	2	2	2	3	2	2	3	1	9	8	1	2	1	39,9	35	0	0	2900	0	0
06-167	28/06/2017	30	2	36	Kankan	2	1	3	1	1	2	4	2	2	2	1	1	1	1	3	7	4	3	1	2	37,4	37,6	10	10	2900	0	0
09-106	05/07/2017	26	2	37	N'Zérékoré	2	1	3	3	1	1	1	2	2	2	3	1	2	3	4	4	4	2	2	2	35,7	36,5	10	10	3100	0	0
09-212	31/07/2017	34	2	35	N'Zérékoré	2	1	4	3	1	1	2	2	2	2	3	1	2	3	3	5	5	3	2	2	36,5	36,2	10	10	2800	0	0
23-059	30/06/2017	25	2	40	Siguiri	2	2	3	3	1	1	1	2	2	1	2	1	1	2	3	6	5	0	2	1	37,4	37,2	9	10	4000	0	0
23-085	06/07/2017	22	2	38	Siguiri	2	2	3	3	1	1	1	2	2	2	2	2	1	2	2	3	3	2	2	1	36,6	35,2	10	10	4300	0	0
23-094	13/07/2017	19	2	38	Siguiri	1	2	3	3	1	1	1	2	2	2	2	1	2	3	3	1	1	2	2	2	36,5	37,1	10	10	3000	0	0
23-095	14/07/2017	32	2	38	Siguiri	2	2	2	3	1	1	1	2	2	2	1	1	1	1	3	6	6	2	2	1	36,8	36,8	9	10	3000	0	0
23-110	19/07/2017	28	2	39	Siguiri	2	2	3	3	1	1	1	2	2	1	2	2	2	3	3	4	4	2	2	1	36,8	35,1	10	10	4000	0	0
23-151	22/08/2017	43	2	39	Siguiri	2	1	2	1	1	1	2	2	2	2	2	1	1	1	4	9	8	3	2	1	36,5	36,1	10	10	4000	0	0
03-174	13/08/2017	19	3	37	Gueckedou	2	1	3	3	2	1	2	3	2	1	1	1	1	1	3	1	1	2	1	2	37,2	36,8	10	10	2900	0	0
23-113	21/07/2017	34	2	38	Kaloum	2	2	3	3	1	1	1	2	2	1	1	1	1	1	3	7	7	2	2	1	37,4	36,6	10	10	3000	0	0
06-127	20/06/2017	29	2	38	Kankan	2	1	2	3	1	2	2	2	2	2	1	1	2	3	2	3	2	2	2	2	36,9	36,2	10	10	3400	0	0
06-168	28/06/2017	26	2	40	Kankan	2	1	2	3	1	2	3	2	2	2	1	1	2	3	4	7	5	4	1	1	36,9	36,3	10	10	2500	1	9480
09-078	19/06/2017	29	2	39	N'Zérékoré	2	1	4	3	1	1	4	1	1	1	1	1	1	1	4	4	4	4	2	2	36,5	36	6	8	4000	0	0
23-096	14/07/2017	38	2	39	Siguiri	2	2	2	3	1	1	1	2	2	1	1	1	1	2	3	9	9	2	1	1	37,5	36,8	3	0	4000	0	0
23-182	07/09/2017	30	2	39	Siguiri	2	1	3	3	1	1	1	2	2	2	1	1	1	1	3	7	7	2	2	2	36,8	37,4	2	2	2200	0	0
03-086	26/06/2017	21	1	37	Gueckedou	1	2	2	3	2	2	1	3	2	1	1	1	1	1	4	2	2	1	2	1	36,7	36,2	9	10	4000	0	0
03-209	30/08/2017	28	2	38	Gueckedou	1	2	2	3	1	1	1	1	1	1	1	1	1	1	1	3	3	1	2	2	37,2	36,5	9	10	3000	0	0
06-010	25/05/2017	33	2	38	Kankan	2	2	2	1	1	2	1	2	2	2	3	1	1	1	4	4	4	1	2	1	37,3	36,5	8	10	3900	0	0
06-027	01/06/2017	16	2	36	Kankan	2	1	2	1	3	1	1	2	2	2	1	1	1	1	4	2	2	3	2	2	36,9	36,8	8	10	3500	0	0
06-039	03/06/2017	19	2	37	Kankan	2	1	4	1	2	2	3	1	2	2	3	1	2	3	3	4	4	1	2	1	37	36,7	9	10	3000	0	0
06-089	12/06/2017	18	2	36	Kankan	1	1	2	3	3	3	2	3	2	2	1	1	1	1	5	1	1	3	1	2	36,8	36,9	10	10	2900	0	0
06-179	30/06/2017	17	2	37	Kankan	1	1	2	1	1	1	4	2	1	1	2	1	1	1	4	3	3	4	1	2	38,3	36,9	8	10	3600	1	35800
06-182	02/07/2017	24	2	36	Kankan	2	2	3	3	1	1	4	1	2	2	3	2	1	1	1	1	1	1	1	1	38	37,3	9	10	2000	0	0
06-194	04/07/2017	18	3	37	Kankan	2	1	2	1	1	2	1	1	2	2	1	1	1	1	3	2	2	3	2	2	37,8	37,8	10	10	3000	0	0
06-195	04/07/2017	30	2	37	Kankan	2	2	3	3	3	1	2	3	2	2	1	1	2	3	2	1	1	2	2	2	36,8	36,2	10	10	3000	0	0
06-208	06/07/2017	16	2	36	Kankan	1	1	2	3	1	2	4	1	2	2	1	1	1	1	3	1	1	3	2	1	37,5	35,9	4	0	3150	0	0
06-218	09/07/2017	25	2	37	Kankan	2	1	3	3	1	2	1	2	2	2	3	1	1	1	2	10	10	2	2	1	35,3	36,9	10	10	3900	0	0
06-246	15/07/2017	26	2	37	Kankan	2	1	2	3	1	2	4	2	2	1	3	1	1	1	3	2	1	3	2	1	36,9	36,7	8	9	2300	0	0
09-025	26/05/2017	27	2	36	N'Zérékoré	2	1	4	3	1	1	2	1	1	1	3	1	2	3	0	1	1	0	2	2	37,5	36,6	10	10	3500	0	0
09-026	26/05/2017	22	2	34	N'Zérékoré	2	1	2	3	1	3	2	2	1	1	3	1	1	1	4	3	3	4	2	2	37	37,2	10	10	3700	0	0
09-030	29/05/2017	40	2	40	N'Zérékoré	2	1	2	3	1	1	4	2	1	2	2	1	1	1	4	8	8	4	2	2	37	37,5	8	10	3500	0	0
09-031	29/05/2017	17	3	35	N'Zérékoré	2	2	2	3	3	1	3	3	2	2	3	1	2	2	2	1	1	1	2	1	36,2	36,1	8	10	3100	0	0
09-086	24/06/2017	25	2	38	N'Zérékoré	2	1	2	3	1	1	1	1	2	2	3	1	1	1	4	2	2	1	2	2	37,1	36,7	10	10	3750	0	0
09-094	01/07/2017	40	2	42	N'Zérékoré	2	1	4	3	1	3	2	1	1	1	2	1	1	1	1	7	7	1	2	2	36,5	36,7	10	10	4150	0	0
09-103	04/07/2017	28	2	38	N'Zérékoré	1	1	3	3	1	1	4	2	2	2	3	1	2	3	2	3	3	2	2	2	36,6	36,3	8	10	3300	0	0
09-108	07/07/2017	37	2	38	N'Zérékoré	2	1	4	3	1	1	2	2	2	2	2	1	1	1	2	8	8	2	2	2	36,5	35,9	8	10	4200	0	0
09-111	08/07/2017	28	2	40	N'Zérékoré	2	1	2	3	1	1	2	1	2	2	1	1	1	1	3	5	5	2	2	2	37,2	36,2	10	10	2500	0	0
09-200	29/07/2017	18	2	38	N'Zérékoré	2	1	3	3	1	1	4	1	2	1	3	1	2	3	3	1	1	3	2	2	37,4	37,5	10	10	3000	0	0
09-215	01/08/2017	17	3	37	N'Zérékoré	2	2	2	3	1	2	2	3	1	1	3	1	1	2	2	1	1	2	1	1	37,7	36,6	8	10	3000	0	0
09-244	09/08/2017	38	2	42	N'Zérékoré	2	1	4	3	1	2	4	1	1	1	3	1	1	1	3	7	7	3	2	2	37,1	36,1	7	8	4400	0	0
09-246	10/08/2017	20	2	36	N'Zérékoré	2	1	3	3	1	2	2	2	2	2	3	1	1	1	4	2	2	3	2	2	37,4	36,8	9	10	3100	0	0
23-059	25/05/2017	30	2	40	Ratoma	2	1	1	2	1	2	2	1	1	1	3	2	2	3	3	5	4	3	2	2	37,5	38,1	8	9	3400	0	0
23-043	14/06/2017	21	2	39	Siguiri	1	1	2	1	2	1	2	1	2	1	2	2	2	3	3	3	3	0	1	1	38,5	37,5	8	9	4000	1	96
23-052	29/07/2017	25	2	38	Siguiri	2	1	4	1	1	2	2	2	1	1	2	1	1	1	2	6	6	2	2	1	38	37,5	10	10	3800	0	0
23-123	26/07/2017	30	2	37	Siguiri	2	2	3	3	1	1	1	2	2	1	3	2	2	3	0	8	7	0	1	1	36	37,2	8	10	3000	0	0
23-141	30/07/2017	32	2	38	Siguiri	2	2	2	3	1	1	4	2	1	1	2	1	1	1	3	5	6	2	2	2	36,7	36,2	10	10	4000	0	0
23-166	28/08/2017	21	2	38	Siguiri	2	1	2	1	1	1	2	1	1	1	1	1	2	3	4	2	2	4	2	1	37,2	36,2	10	10	3200	0	0
23-196	19/09/2017	33	2	38	Siguiri	2	1	2	1	3	1	4	2	2	2	2	1	1	1	2	4	4	2	2	1	38,4	35	3	3	4100	1	165
23-205	07/07/2017	20	2	39	Siguiri	2	2	3	3	1	1	1	2	2	1	1	1	1	2	2	2	3	2	2	1	37,6	37,2	10	10	3000	0	0
23-241	28/09/2017	19	2	39	Siguiri	2	2	3	3	1	1	1	2	2	1	1	1	1	1	2	1	1	2	2	1	36,3	36,9	10	10	3000	0	0
06-108	16/06/2017	26	2	37	Kankan	2	1	3	3	1	3	2	2	2	2	1	1	2	3	2	7	7	1	1	2	37,9	36,7	9	10	3900	0	0
09-015	24/05/2017	26	2	42	N'Zérékoré	2	1	2	3	1	3	3	2	2	2	2	1	1	1	2	4	4	2	2	2	36,5	36	10	10	3800	0	0
03-004	03/05/2017	30	2	32	Gueckedou	2	1	4	3	3	1	2	1	2	1	1	1	1	2	1	3	2	1	1	2	36,7	35	0	0	1900	0	0
03-054	04/09/2017	28	2	37	Gueckedou	2	1	4	3	1	1	2	2	2	1	1	1	1	2	3	4	4	2	1	2	38,2	36	9	10	3600	1	10880
06-105	15/06/2017	18	2	28	Kankan	2	1	2	1	3	2	4	1	2	2	3	1	1	2	4	7	6	1	1	2	35,9	37	9	10	3600	1	104
05-141	05/07/2017	23	2	38	FORECARIAH	2	1	2	3	1	2	2	2	1	2	2	1	1	2	5	2	2	4	1	2	36,4	36	10	10	2400	0	0
05-156	09/07/2017	30	2	38	FORECARIAH	2	2	2	3	1	1	1	2	2	2	2	2	1	1	3	7	7	3	1	2	36,7	36	8	10	3700	0	0
05-168	11/07/2017	25	2	40	FORECARIAH	2	1	2	3	1	2	2	2	1	2	1	1	1	1	4	6	3	4	2	1	36,8	35	0	0	3800	0	0
06-026	01/06/2017	25	2	37	Kankan	2	1	2	1	1	2	4	1	2	2	1	1	1	1	4	1	1	2	2	2	36,7	36,9	9	10	2900	0	0
06-232	27/06/2017	30	2	36	Kankan	2	1	4	3	3	2	2	2	2	2	1	1	2	3	1	1	1	1	2	1	37,9	36,5	9	10	2300	0	0
06-053	06/06/2017	18	2	36	Kankan	2	2	2	3	1	2	4	2	2	2	3	2	2	3	2	2	1	2	2	1	37	36,7	10	10	2900	0	0
06-222	10/07/2017	28	2	36	Kankan	2	1	4	1	1	2	2	1	2	2	3	1	1	1	4	13	12	3	1	2	36,9	36,3	10	10	3500	0	0
06-225	10/07/2017	17	2	36	Kankan	2	1	4	1	2	2	4	2	2	1	2	1	2	3	4	4	2	4	1	1	36,7	36,3	9	10	3500	0	0
23-240	14/07/2017	26	2	28	Siguiri	2	2	2	3	1	1	2	2	2	1	1	1	1	1	0	6	6	0	1	1	36	37,5	4	4	1500	0	0
06-028	01/06/2017	28	2	37	Kankan	2	2	2	3	1	1	1	1	2	2	1	1	2	3	3	1	1	3	2	1	37	36,9	10	10	2400	0	0
06-042	05/06/2017	40	2	36	Kankan	2	1	2	3	3	1	1	1	1	1	1	1	1	2	4	1	1	1	2	2	37,7	36,9	8	10	2700	0	0
06-075	10/06/2017	30	2	36	Kankan	2	1	2	1	1	1	2	1	1	2	1	1	1	1	2	2	2	2	2	1	36,7	36,5	10	10	1300	0	0
06-125	19/06/2017	18	2	36	Kankan	2	1	2	3	3	2	4	2	1	2	1	1	1	2	3	8	8	3	1	1	37,9	36,5	9	10	3050	0	0
06-171	29/06/2017	27	2	37	Kankan	2	1	2	1	1	2	2	1	2	2	3	1	1	1	2	1	1	2	1	1	36,5	35,4	9	10	2800	0	0
09-029	27/05/2017	26	2	37	N'Zérékoré	2	1	3	3	1	2	4	2	1	1	2	1	1	1	4	4	4	1	2	1	37,6	36,8	10	10	1500	0	0
09-036	31/05/2017	16	1	38	N'Zérékoré	1	1	3	3	3	1	4	1	2	2	2	1	1	2	4	1	1	2	1	1	36,9	37,2	8	10	4000	0	0
09-060	09/06/2017	18	2	37	N'Zérékoré	2	1	4	3	1	1	2	1	2	2	2	1	2	3	1	1	1	1	2	2	37	37,9	8	10	3200	0	0
09-067	14/06/2017	14	1	38	N'Zérékoré	2	2	4	3	2	1	4	1	2	2	2	1	1	1	5	1	1	4	2	1	37,4	36,9	8	10	4100	0	0
09-075	16/06/2017	30	2	37	N'Zérékoré	1	1	4	3	1	3	2	1	1	1	3	1	2	3	1	5	5	1	2	2	36,5	35	10	10	3300	0	0
09-242	08/08/2017	31	2	38	N'Zérékoré	2	1	3	3	1	2	2	2	2	2	3	1	1	1	1	9	9	1	2	2	36,9	37,3	10	10	3700	1	4040
23-076	04/07/2017	26	2	38	Siguiri	2	1	4	1	1	1	2	2	1	1	3	1	1	2	2	4	3	3	2	1	37	36,5	10	10	3000	0	0
23-135	29/07/2017	34	2	38	Siguiri	2	2	3	3	1	1	1	2	2	1	2	1	1	2	4	7	4	3	2	2	37	36,3	3	3	1800	0	0
06-158	25/06/2017	30	2	36	Kankan	2	2	4	3	1	1	3	2	2	2	1	1	2	3	3	5	5	2	1	1	38	36,9	10	10	2300	0	0
23-033	01/06/2017	27	2	38	Siguiri	2	2	2	3	1	1	2	2	1	2	3	2	2	3	2	4	4	2	2	1	36,5	37,2	10	10	3200	0	0
23-150	20/08/2017	15	2	38	Kaloum	2	2	2	3	1	1	1	1	1	1	2	1	2	3	5	1	1	3	2	1	36,7	35,9	10	10	3200	0	0
06-034	02/06/2017	19	2	37	Kankan	2	1	2	1	3	1	2	2	2	2	1	1	1	1	4	6	4	2	2	1	38	37,5	9	10	4100	0	0
06-035	03/06/2017	35	2	37	Kankan	2	2	2	3	1	2	2	2	1	1	3	1	1	1	4	1	1	3	2	2	36,7	37	9	10	2500	1	48
06-071	09/06/2017	35	2	37	Kankan	2	1	4	3	1	2	2	2	2	2	1	1	1	1	2	7	7	2	1	2	38	36,9	9	10	2950	0	0
06-176	30/06/2017	37	2	40	Kankan	2	2	2	1	1	2	4	1	1	2	3	2	1	1	2	1	1	1	2	1	36,9	36,3	8	10	3200	0	0
09-117	09/07/2017	29	3	41	N'Zérékoré	2	2	2	3	1	2	2	3	1	1	2	1	1	1	4	4	4	2	2	2	37	36,4	8	10	2900	0	0
09-219	01/08/2017	35	2	38	N'Zérékoré	2	1	3	3	1	1	4	1	2	2	3	1	2	3	1	5	5	0	1	2	37,2	36,9	8	10	4500	0	0
23-032	01/06/2017	17	2	39	Siguiri	2	1	2	1	3	1	2	1	1	1	3	1	1	1	3	1	1	3	2	1	37,2	36,8	10	10	3500	0	0
23-162	25/08/2017	20	2	38	Siguiri	2	1	2	1	1	1	4	2	1	1	2	1	2	3	5	3	3	1	2	1	35,9	36,2	10	10	4500	0	0
03-019	13/05/2017	25	2	40	Gueckedou	2	1	2	3	2	1	1	1	2	1	1	1	1	1	2	2	3	1	1	2	37,6	36	8	10	2500	0	0
06-098	14/06/2017	30	2	40	Kankan	2	2	2	3	3	1	3	3	2	1	3	2	1	1	3	1	1	3	1	1	36,8	36,1	8	10	2600	0	0
06-181	01/07/2017	20	2	36	Kankan	2	1	2	1	2	2	1	2	2	2	3	1	2	3	4	1	1	4	2	1	36	35,9	5	0	2400	1	12520
06-113	17/06/2017	18	2	36	Kankan	2	1	2	1	1	2	3	2	2	2	1	1	1	2	4	5	2	1	1	2	37,7	37,1	10	10	3100	0	0
09-079	19/06/2017	16	3	35	N'Zérékoré	2	2	4	3	2	1	2	3	1	1	2	1	1	1	3	1	1	3	2	2	37,5	37,9	10	10	2900	0	0
10-101	07/06/2017	18	2	40	Kaloum	2	1	4	2	3	2	4	1	2	2	2	1	1	1	4	3	2	3	2	2	37,5	36,2	7	9	3000	0	0
06-011	25/05/2017	17	3	36	Kankan	2	1	2	2	2	2	3	3	1	2	3	1	2	3	3	1	1	2	1	1	38	35,6	8	10	3500	0	0
06-060	07/06/2017	19	2	37	Kankan	2	1	4	3	2	3	2	2	2	2	1	1	2	3	4	1	1	1	2	1	37	36,7	8	10	1400	0	0
06-116	16/06/2017	23	2	36	Kankan	2	1	2	1	2	2	2	1	2	1	1	1	2	3	3	4	4	3	1	2	36,9	36	10	10	2800	0	0
06-216	08/07/2017	40	2	38	Kankan	2	2	2	3	1	1	3	2	2	2	3	2	2	3	2	1	1	2	2	1	37,9	36,1	10	10	2500	0	0
22-001	29/05/2017	20	2	37	Kindia	2	1	4	1	3	1	2	1	2	2	3	2	1	1	3	2	2	2	2	1	38	36,4	8	10	2600	0	0
22-002	29/05/2017	22	2	37	Kindia	1	1	2	3	3	1	4	1	2	2	2	2	1	1	2	1	1	2	1	2	38,1	36	8	10	2800	0	0
22-003	29/05/2017	28	2	37	Kindia	2	1	2	1	4	1	2	1	2	2	3	2	1	1	3	3	3	3	2	2	38	37	8	10	3500	0	0
22-004	29/05/2017	17	1	37	Kindia	2	1	2	1	3	1	2	3	2	2	2	2	1	1	3	1	1	1	1	2	38	37	8	10	2800	0	0
22-005	29/05/2017	25	1	37	Kindia	2	1	2	1	4	1	2	3	2	2	2	1	1	1	2	1	1	2	1	2	37,3	36,5	8	10	3200	0	0
22-006	30/05/2017	27	2	37	Kindia	2	2	2	1	4	1	2	1	2	2	3	2	1	1	3	4	3	3	2	2	37,2	36,6	8	10	3500	0	0
22-007	30/05/2017	24	2	37	Kindia	2	1	2	1	4	1	2	1	2	2	2	2	1	1	2	2	2	3	2	2	37	35	8	10	3600	0	0
22-008	01/06/2017	26	2	37	Kindia	2	1	4	1	4	1	2	1	2	1	3	1	1	1	2	3	2	3	2	2	37	36	8	10	3500	0	0
22-009	01/06/2017	19	1	37	Kindia	2	1	2	3	3	1	2	3	1	2	2	1	1	1	2	1	1	1	1	1	37,6	36,2	8	10	2900	0	0
22-010	01/06/2017	26	2	37	Kindia	2	1	2	3	3	1	4	2	2	2	3	1	1	1	3	2	2	3	2	1	37,8	36,5	8	10	3200	0	0
22-011	01/06/2017	27	2	37	Kindia	2	1	4	2	3	1	2	1	2	2	3	1	1	1	3	3	3	4	2	2	37	36	8	10	3800	0	0
22-012	01/06/2017	17	1	37	Kindia	2	1	2	3	3	1	2	3	2	2	2	1	1	1	2	1	1	2	2	2	37,8	36,4	8	10	3300	0	0
22-013	02/06/2017	22	2	37	Kindia	2	1	4	2	4	1	2	1	1	1	3	1	1	2	3	1	1	2	2	2	38	36	8	10	2500	0	0
22-014	02/06/2017	30	2	37	Kindia	2	1	4	1	1	1	4	2	1	2	2	1	1	2	2	6	6	2	2	1	37,3	36	8	10	2800	0	0
22-015	02/06/2017	30	2	38	Kindia	2	1	4	1	1	1	2	1	2	2	3	1	1	2	3	4	3	3	2	2	37	36	8	10	3200	0	0
22-016	04/06/2017	25	2	39	Kindia	2	1	4	1	4	1	4	1	2	2	3	1	1	1	3	3	3	3	2	2	37,2	36,6	8	10	3600	0	0
22-017	04/06/2017	23	2	38	Kindia	2	2	2	3	1	1	1	1	2	2	2	2	2	2	2	1	1	2	2	2	37,8	36,2	8	9	2860	1	9404
22-018	05/06/2017	32	2	39	Kindia	2	1	4	1	1	2	4	2	2	2	3	1	1	1	3	5	4	4	2	2	38,1	36,5	8	10	3800	1	1344
22-019	05/06/2017	29	2	37	Kindia	2	1	2	3	4	1	4	2	2	2	3	1	1	1	3	4	4	3	2	2	38,1	37	7	9	3500	0	0
22-020	06/06/2017	20	1	38	Kindia	2	1	4	1	3	1	2	3	2	2	2	1	1	1	2	1	1	2	2	2	37,3	36,8	8	10	3000	1	4480
22-021	06/06/2017	24	1	37	Kindia	2	1	4	1	3	1	2	3	2	2	2	2	1	1	2	1	1	1	2	2	37,3	37,1	9	10	2800	0	0
22-022	08/06/2017	25	2	39	Kindia	2	1	2	3	1	2	4	2	2	2	2	1	2	2	3	1	1	2	2	2	37,5	36,2	8	10	2800	1	5282
22-023	08/06/2017	25	2	37	Kindia	2	1	2	3	1	1	2	1	2	2	2	1	1	1	3	3	3	3	1	2	38,7	37	9	10	3600	0	0
22-024	08/06/2017	35	2	40	Kindia	2	1	2	1	3	2	4	2	2	2	3	1	1	1	3	4	3	3	2	2	37,6	35,9	8	9	3200	1	48
22-025	08/06/2017	33	2	39	Kindia	2	1	2	3	4	3	2	1	2	2	3	2	2	2	2	5	4	3	2	2	38	37,5	8	9	2900	0	0
[truncated: 249 more rows]
