# Supplementary material for: Factors Associated with Malaria Preventive Measures among Pregnant Women in Guinea
Source: Infect Dis Obstet Gynecol. 2021 Jul 1;2021:9914424. doi: 10.1155/2021/9914424 (PMC8272455; doi:10.1155/2021/9914424)
Supplement: Supplementary 2 — R code. [file 9914424.f2.zip]

Archive with 1 entries (1 files):
- R-Code.R
