# Supplementary material for: Factors Associated with Malaria Preventive Measures among Pregnant Women in Guinea
Source: Infect Dis Obstet Gynecol. 2021 Jul 1;2021:9914424. doi: 10.1155/2021/9914424 (PMC8272455; doi:10.1155/2021/9914424)
Supplement: Supplementary 2 — R code. [file 9914424.f2.zip › R-Code.R]

#Factors Associated with Malaria Preventive Measures Among Pregnant Women in Guinea.
#Abdourahamane Diallo1, Almamy Amara Touré2, Abdoulaye Doumbouya2, Aboubacar Sidiki Magassouba3, Falaye Traore4 ,Mamady Cissé5, Ibrahima Barry2, Ibrahima Conté1, Diao Cissé3 ,Abdourahim Cissé6 ,Gnoume Camara3, Alpha Oumar Bérété2, Alsény Yarie Camara2, Naby Yaya Conté2, Abdoul Habib Beavogui1.
#1Centre Hospitalo-Universitaire Ignace Deen, Service de Gynécologie, Conakry, Guinée.        2 Centre National de Formation et de Recherche en Santé Rurale de Mafèrinyah, Forécariah, Guinée. 3 Department of Public Health, Faculty of Health Sciences and Techniques, Gamal Abdel Nasser University, Conakry, Guinea.4 Departement des Sciences Pharmaceutiques et Biologiques, Faculté des Sciences et Techniques de la Santé, Université Gamal Abdel Nasser  de Conakry, Guinée. 5 Direction Nationale des Grandes Endemies et de la Lutte contre la Maladie, Ministère de la santé,Conakry,Guinée. 6 Sightsavers, Conakry,Guinée.

##Loading data
datasp <- read.csv2("C:\\Users\\Dr Touré\\Desktop\\AAT\\MOOC\\datasp.csv",header=TRUE,sep = ";")
str(datasp)
summary(datasp)
sd(agep)
attach(datasp)
########################################################################################################
library(questionr)
##Recoding
datasp$umildas <- factor(datasp$umildas)
levels(datasp$umildas)[1] <- "oui"
levels(datasp$umildas)[2:3] <- "non"
table(datasp$umildas)
levels(datasp$umildas)
levels(datasp$umildas) <- c("1","2")
datasp$umildas <- as.numeric(datasp$umildas)
summary(datasp$umildas)

##Dose SP in two groups
datasp$dosesp <- cut(datasp$dosesp,breaks =c(0,2,6),include.lowest = TRUE,labels=c("2dos","3dos+"))
table(datasp$dosesp)
levels(datasp$dosesp) <- c("2","1")
datasp$dosesp <- as.numeric(datasp$dosesp)
prop.table(table(datasp$dosesp))
######Creating variable of interest (SP doses and LLIN)
datasp$paluprev[datasp$dosesp==1&datasp$umildas>1] <- "Incomp"
datasp$paluprev[datasp$dosesp>1&datasp$umildas==1] <- "Incomp"
datasp$paluprev[datasp$dosesp==1&datasp$umildas==1] <- "Incomp"
datasp$paluprev[datasp$dosesp>1&datasp$umildas>1] <- "Full"

datasp$paluprev <- as.factor(datasp$paluprev)
table(datasp$paluprev)
########change reference level paluprev
datasp$paluprev <- relevel(datasp$paluprev,"Full")

#########Numericals into factors
summary(datasp$agep)
datasp$agep <- cut(datasp$agep,breaks = c(14,18,35,45),include.lowest = TRUE,labels = c("Children","Young","Adulte"))##tr?s jeune -18,18-35,+35
table(datasp$agep)
datasp <- rename.variable(datasp,"ageSA","Gestationnel_Age")
summary(datasp$Gestationnel_Age)
datasp$Gestationnel_Age <- cut(datasp$Gestationnel_Age,breaks = c(28,36,43),include.lowest = TRUE,labels = c("preterm","Normal"))
datasp$Gestationnel_Age <- relevel(datasp$Gestationnel_Age,"Normal")
table(datasp$Gestationnel_Age)
datasp$Poidsnn <- cut(datasp$Poidsnn,breaks = c(1000,2500,5000),right = FALSE,include.lowest = TRUE,labels = c("LBW","Normal"))
datasp$Poidsnn <- relevel(datasp$Poidsnn,"Normal")
table(datasp$Poidsnn)
###########
datasp <- rename.variable(datasp,"gestite","Gravidity")
datasp$Gravidity <- factor(datasp$Gravidity)
levels(datasp$Gravidity)[1] <- "primigra"
levels(datasp$Gravidity)[2:3] <- "paucigra" #Peaucigeste==2-3
levels(datasp$Gravidity)[4:13] <- "multigrav"
levels(datasp$Gravidity) <- c("primigra","paucigra","multigrav","multigrav")
table(datasp$Gravidity)
#######
datasp$parite <- factor(datasp$parite)
levels(datasp$parite)[1] <- "primp"
levels(datasp$parite)[2:3] <- "paucip"   #"peaucipare==2-3"
levels(datasp$parite)[4:12] <- "multip"
levels(datasp$parite) <- c("primp","paucip","multip","multip")
table(datasp$parite)

######
datasp <- rename.variable(datasp,"nbcpn","ANC")
datasp <- rename.variable(datasp,"proven","Residence")
datasp$ANC <- cut(datasp$ANC,breaks = c(0,3,7),include.lowest = TRUE,labels = c("non-Adequate","Adequate"))
table(datasp$nbcpn)
summary(datasp$dosesp)
datasp$dosesp <- cut(datasp$dosesp,breaks = c(0,3,7),include.lowest = TRUE,labels = c("lowcourse","Normal"))

##########Variables recoding in factors
datasp[c(4,7:20,25:26,32)] <- lapply(datasp[c(4,7:20,25:26,32)], factor)
datasp[c(4,7:18,20:21,26,32)] <- lapply(datasp[c(4,7:18,20:21,26,32)], factor)
str(datasp)
levels(datasp$umildas) <- c("yes","no")
###milieux
levels(datasp$milieu)
levels(datasp$milieu) <- c("urban","rural")
table(datasp$milieu)

#####other malaria drug
datasp <- rename.variable(datasp,"aantiP","other-malaria-drug")
levels(datasp$`other-malaria-drug`) 
levels(datasp$`other-malaria-drug`) <- c("yes","no")
table(datasp$`other-malaria-drug`)

####recodage transp
levels(datasp$mtransp)
levels(datasp$mtransp)[1] <- "Walking"
levels(datasp$mtransp)[2] <- "Taxi"
levels(datasp$mtransp)[3] <- "Owner-Mtransportation"
datasp$mtransp <- relevel(datasp$mtransp,"Owner-Mtransportation")
########Living
datasp$proven <- relevel(datasp$proven,"Kaloum")
####recodage medtra
datasp <- rename.variable(datasp,"medtra","trad-medicine")
levels(datasp$`trad-medicine`)
levels(datasp$`trad-medicine`)[1] <- "yes"
levels(datasp$`trad-medicine`)[2] <- "no"

######recod distcpn
levels(datasp$distCPN)
levels(datasp$distCPN)[1] <- "yes"
levels(datasp$distCPN)[2] <- "no"

######recod water  house
datasp <- rename.variable(datasp,"eaustag","Stagnant-water")
levels(datasp$`Stagnant-water`)
levels(datasp$`Stagnant-water`)[1] <- "yes"
levels(datasp$`Stagnant-water`)[2] <- "no"
datasp$`Stagnant-water` <- relevel(datasp$`Stagnant-water`,"no")

#####Parturient occupation 
datasp <- rename.variable(datasp,"csppar","parturient-occupation")
levels(datasp$`parturient-occupation`) 
levels(datasp$`parturient-occupation`)[1] <- "housewife"
levels(datasp$`parturient-occupation`)[2] <- "freelance"
levels(datasp$`parturient-occupation`)[3] <- "civilserv"
######prof head of home
levels(datasp$cspcm) 
levels(datasp$cspcm) <- c("farmer","freelance","unemployed","civilservant")
datasp$cspcm <- relevel(datasp$cspcm,"civilservant")

###########recodage
datasp <- rename.variable(datasp,"statutm","marital-status")
levels(datasp$`marital-status`)
levels(datasp$`marital-status`)[1] <- "Single"
levels(datasp$`marital-status`)[2] <- "Married"
levels(datasp$`marital-status`)[3] <- "Single"

#####temps vecu
datasp <- rename.variable(datasp,"tempsV","Stay-time")
levels(datasp$`Stay-time`) 
levels(datasp$`Stay-time`) <- c("<6months",">=6months")
table(datasp$`Stay-time`)

#####source of water
datasp <- rename.variable(datasp,"s.eau","Drinking_water")
levels(datasp$Drinking_water) 
levels(datasp$Drinking_water) <- c("well","drilling","rainwater","tap")
datasp$Drinking_water <- relevel(datasp$Drinking_water,"tap")


###confort
datasp <- rename.variable(datasp,"confort","house-confort")
levels(datasp$`house-confort`) 
levels(datasp$`house-confort`) <- c("Air-circulator","Air-conditioner","nothing")
datasp$`house-confort` <-relevel(datasp$`house-confort`,"Air-conditioner")
table(datasp$`house-confort`)

#####instruct (education)
datasp <- rename.variable(datasp,"instruct","Education")
levels(datasp$Education) 
levels(datasp$Education) <- c("No-formal-education","primary","secondary","university")
datasp$Education <- relevel(datasp$Education,"university")
table(datasp$Education)

#####regime
datasp <- rename.variable(datasp,"regime","Household-status")
levels(datasp$`Household-status`) 
levels(datasp$`Household-status`) <- c("monogamous","polygamous","single")
table(datasp$`Household-status`)


######waste
datasp <- rename.variable(datasp,"ordures","Household-Refuse")
levels(datasp$`Household-Refuse`) 
levels(datasp$`Household-Refuse`) <- c("yes","no")
table(datasp$`Household-Refuse`)
###########
levels(datasp$umilda) 
levels(datasp$umilda) <- c("yes","no")
table(datasp$umilda)

###############gestite,parite,ANC,GA,age as factor.

#########################################################################################################
##################Description of dataset imputed
library(gtsummary)
library(compareGroups)
datasp <- datasp[-c(1:2)]
tab1 <- tbl_summary(datasp)
datasp <- datasp[-c(4)]
tab2 <- compareGroups(datasp)
createTable(tab2,show.ci = TRUE)
tab3 <- compareGroups(paluprev~.,data = datasp)
createTable(tab3,show.ci = TRUE)

####################################working data to exclude ID,Date,bednet and dose of PS
library(sjPlot)  # for plotting
library(sjmisc)  # for sample data
library(ggplot2)
datasp <- rename.variable(datasp,"paluprev","Preventives-Measures")
levels(datasp$`Preventives-Measures`) <- c("Full","Partial")
datasp$`Preventives-Measures` <- factor(datasp$`Preventives-Measures`)
set_theme(base=theme_grey(), axis.linecolor = "darkgreen")
plot_frq(datasp$`Preventives-Measures`,axis.title = "",show.ci = TRUE)

###############################################Mutivariate analysis
library(party)
library(partykit)
library(ggparty)
datasp <- datasp[-c(3,5,16:17,21,24:30)]
#datasp$Residence <- factor(datasp$Residence)
tab4 <- ctree(`Preventives-Measures`~.,data = datasp)
plot(tab4)
tab4 <- as.constparty(tab4)
##################################################################Using###ggtree
ggparty(tab4) +
  geom_edge() +
  geom_edge_label() +
  geom_node_splitvar() +
  geom_node_plot(gglist = list(geom_bar(aes(x = "", fill = `Preventives-Measures`),
                                        position = position_fill()),
                               xlab("")),
                 # draw only one label for each axis
                 shared_axis_labels = TRUE,
                 # draw line between tree and legend
                 legend_separator = TRUE
  )


###############################################################################END
